# Supplementary material for: Monitoring gait in multiple sclerosis with novel wearable motion sensors
Source: PLoS One. 2017 Feb 8;12(2):e0171346. doi: 10.1371/journal.pone.0171346 (PMC5298289; doi:10.1371/journal.pone.0171346)
Supplement: S1 Dataset — (XLSX) [file pone.0171346.s004.xlsx]

## Sheet: Sheet1
ID	Group	Overground comfort walking speed (m/s)	T25W (sec)	TUG (sec)	6MW_Comfort(m)	6MW_Slow (m)	6MW_Fast (m)	Held on to the rails	6MW_Comfort_Speed (miles/hr)	6MW_Slow_Speed (miles/hr)	6MW_Fast_Speed (miles/hr)
1	2	10.82	5.58	6.97	269.169	205.143	314.587	1	1.7	1.3	2
2	1	6.59	5.06	8.34	444.432	359.969	524.283	0	2.9	2.3	3.4
3	0	6.56	4.2	4.65		377.586	565.709	0	3	2.4	3.6
4	2	10.9	8.28	11.51	216.713	172.822	265.176	1	1.4	1.1	1.7
5	2	7.75	5.95	9.58	374.904	295.961	448.056	0	2.4	1.9	2.9
6	1	5.53	5.53	7.07	561.137	452.628	667.817	0	3.6	2.9	4.3
7	1	7.44	6.06	10.13	250.241	203.911	297.79	1	1.6	1.3	1.9
8	2	9.13	7.03	10.44	219.151	174.65	266.7	1	1.4	1.1	1.7
9	2	8.66	6.53	9.32	374.904	296.266	450.19	0	2.4	1.9	2.9
10	1	5.53	4.47	6.53	496.824	408.127	590.398	0	3.2	2.6	3.8
11	1	5.72	4.7	7.03	482.803	389.23	569.671	0	3.1	2.5	3.7
12	3	11.59	8.72	11.95	143.256	107.594	174.65	1	0.9	0.7	1.1
13	3	14.5	11.69	18.56	56	48.4632		1	0.5	0.3
14	1	5.78	4.15	5.68	587.045	468.173	649.834	0	3.8	3	4.2
15	3	13.06	9.64	21.56	235.001	188.976	279.502	1	1.5	1.2	1.8
16	3	10.96	9.93	11.31	97.8408	64.3128	127.406	1	0.6	0.4	0.8
17	1	6.26	5.07	8.35	411.48	329.489	494.69	0	2.6	2.1	3.1
18	2	9.44	5.76	7.76	137.16	111.862	175.565	1	0.9	0.7	1.1
19	2	9.89	8.46	15.21	221.59	174.041	199.644	1	1.4	1.1	1.6
20	3	13.96	10.71	22.08	111.557	79.8576	142.342	1	0.7	0.5	0.9
21	3	11	9.44	13.64	207.264	159.41	238.049	1	1.3	1	1.5
22	3	11.28	7.4	10.53	174.955	142.646	206.045	1	1.1	0.9	1.3
23	2	7.93	5.25	8.25	316.992	252.07	381.305	1	2	1.6	2.4
24	0	5.15	4.64	7.5	524.561	410.87	604.114	0	3.3	2.6	3.8
25	0	7.03	4.08	7.26	126.492	95.0976	162.154	0	0.8	0.6	1
26	0	6.01	4.52	6.77	541.934	428.244	634.898	0	3.4	2.7	4
27	1	6.76	5.83	7.44	413.614	333.146	496.214	0	2.6	2.1	3.1
28	1	5.12	4.14	6.7	636.727	505.968	759.257	0	4	3.2	4.8
29	0	6.58	3.82	4.5	426.11	347.777	500.786	0	2.7	2.2	3.2
30	1	7.95	6.65	9.39	413.309	333.451	493.166	1	2.6	2.1	3.1
31	3	11.58	7.14	10.65	174.65	142.342	205.435	1	1.1	0.9	1.3
32	3	15.44	12.46	20.47	158.496	126.797	189.586	1	1	0.8	1.2
33	2	11.07	7.64	20.39	61.8744	46.9392	79.8576	1	0.4	0.3	0.5
34	1	5.22	3.84	6.21	462.991	366.37	560.527	0	2.9	2.3	3.5
35	2	7.51	6.64	10.31	238.354	190.5	284.683	1	1.5	1.2	1.8
36	3	13.97	10.69	15.92	48.768	79.5528	111.252	1	0.5	0.3	0.7
37	0	5.89	4.15	5.69	457.81	364.541	540.106	0	2.9	2.3	3.4
38	2	10.23	6.21	6.9	346.862	284.378	413.004	0	2.2	1.8	2.6
39	3	12.63	8.71	13.11	86.868	94.7928	160.325	1	0.8	0.6	1
40	1	5.76	5.97	7.13	381.61	303.276	473.354	1	2.4	1.9	2.9
41	2	10.56	8.83	13.97	254.203	206.045	311.81	1	1.6	1.3	1.9
42	2	10.84	8.4	13.2	282.55	237.439	330.403	1	1.8	1.5	2.1
43	0	4.62	3.96	5.62	486.766	398.983	589.483	0	3.1	2.5	3.7
44	3	16.08	15.32	22.22	143.256	111.557	146.609	1	0.9	0.7	1.1
45	0	6.76	5.09	6.39	362.407	283.769	443.179	0	2.3	1.8	2.8
46	1	6.01	5.6	5.14	445.922	344.119	531.876	0	2.8	2.2	3.4
47	1	7.12	5.5	6.94	327.355	243.535		1	2	1.6	2.4
48	3	29.09	21.59	30.12	50.292	35.9664	42.0624	1	0.4	0.3	0.5
49	2	9.02	6.69	13.63	253.289	206.35	298.399	1	1.6	1.3	1.9
50	0	5.93	4.09	5.15	462.077	365.76	551.383	0	2.9	2.3	3.5
51	1	6.76	4.9	7.37	334.366	270.053	395.326	0	2.1	1.7	2.5
52	3	12.76	12	18.94	159.41	125.882	190.195	1	1	0.8	1.2
53	0	5.64	4.06	6.59	476.098	380.39	564.185	0	3	2.4	3.6
54	0	7.41	5.71	7.32	173.736	132.893	206.045	1	1.1	0.9	1.3
55	0	5.01	3.81	5.78	559.003	444.703	601.675	0	3.5	2.8	3.8
56	0	8.08	4.38	6.81	459.334	363.931	551.993	0	2.9	2.3	3.5
57	0	6.71	3.44	4.77	414.833	331.013	484.632	0	2.6	2.1	3.1
58	0	6.25	3.82	5.46	463.601	364.236	555.955	0	2.9	2.3	3.5
59	3	11.25	6.95	14.15	110.947	79.5528	143.256	1	0.7	0.5	0.9
60	2	9.23	7.22	13.64	285.902	235.61	331.013	1	1.8	1.5	2.1
