# Supplementary material for: Monitoring gait in multiple sclerosis with novel wearable motion sensors
Source: PLoS One. 2017 Feb 8;12(2):e0171346. doi: 10.1371/journal.pone.0171346 (PMC5298289; doi:10.1371/journal.pone.0171346)
Supplement: S2 Dataset — (XLSX) [file pone.0171346.s005.xlsx]

## Sheet: Sheet1
ID number	Severity	Test (0=Overground walk, 1=T25W, 2=TUG, 3=6MW)	Speed (0=slow, 1=normal, 2=fast)	trial	Side(1=Left, 2=Right)	Step_number_MC10	Step_number_Xsens	Step_number_Actigraph	Step_number_Manual	ABS_ACC_STN_MC10	ABS_ACC_STN_Xsens	ABS_ACC_SPN_Actigraph	REL_ACC_STN_MC10	REL_ACC_STN_Xsens	REL_ACC_STN_Actigraph
1	2	3	0	1	1	556	550	613	554	2	4	59	0.00361011	0.00722022	0.106498
2	1	3	0	1	1	640	638	636	640	0	2	4	0	0.003125	0.00625
3	0	3	0	1	1	552	552	663	550	2	2	113	0.00363636	0.00363636	0.205455
4	2	3	0	1	1	420	424	487	434	14	10	53	0.0322581	0.0230415	0.12212
5	2	3	0	1	1	538	536	472	536	2	0	64	0.00373134	0	0.119403
6	1	3	0	1	1	634	638	632	640	6	2	8	0.009375	0.003125	0.0125
7	1	3	0	1	1	564	558	621	562	2	4	59	0.00355872	0.00711744	0.104982
8	2	3	0	1	1	474	474	513	474	0	0	39	0	0	0.0822785
9	2	3	0	1	1	532	532	517	530	2	2	13	0.00377358	0.00377358	0.0245283
10	1	3	0	1	1	640	640	637	638	2	2	1	0.0031348	0.0031348	0.0015674
11	1	3	0	1	1	636	636	632	636	0	0	4	0	0	0.00628931
12	3	3	0	1	1	328	328	511	328	0	0	183	0	0	0.557927
13	3	3	0	1	1	342	344	362	336	6	8	26	0.0178571	0.0238095	0.077381
14	1	3	0	1	1	732	726	724	730	2	4	6	0.00273973	0.00547945	0.00821918
15	3	3	0	1	1	444	442	524	448	4	6	76	0.00892857	0.0133929	0.169643
16	3	3	0	1	1	306	314	342	310	4	4	32	0.0129032	0.0129032	0.103226
17	1	3	0	1	1	584	584	584	582	2	2	2	0.00343643	0.00343643	0.00343643
18	2	3	0	1	1	322	324	316	322	0	2	6	0	0.00621118	0.0186335
19	2	3	0	1	1	394	392	400	376	18	16	24	0.0478723	0.0425532	0.0638298
20	3	3	0	1	1	346	344	201	344	2	0	143	0.00581395	0	0.415698
21	3	3	0	1	1	360	360	351	364	4	4	13	0.010989	0.010989	0.0357143
22	3	3	0	1	1	488	486	352	488	0	2	136	0	0.00409836	0.278689
23	2	3	0	1	1	546	546	543	548	2	2	5	0.00364964	0.00364964	0.00912409
24	0	3	0	1	1	674	670	656	672	2	2	16	0.00297619	0.00297619	0.0238095
25	0	3	0	1	1	492	494	303	496	4	2	193	0.00806452	0.00403226	0.389113
26	0	3	0	1	1	720	718	710	720	0	2	10	0	0.00277778	0.0138889
27	1	3	0	1	1	692	692	695	706	14	14	11	0.01983	0.01983	0.0155807
28	1	3	0	1	1	664	664	666	668	4	4	2	0.00598802	0.00598802	0.00299401
29	0	3	0	1	1	638	638	640	636	2	2	4	0.00314465	0.00314465	0.00628931
30	1	3	0	1	1	538	540	542	544	6	4	2	0.0110294	0.00735294	0.00367647
31	3	3	0	1	1	492	492	279	496	4	4	217	0.00806452	0.00806452	0.4375
32	3	3	0	1	1	384	382	223	384	0	2	161	0	0.00520833	0.419271
33	2	3	0	1	1	352	354	304	352	0	2	48	0	0.00568182	0.136364
34	1	3	0	1	1	600	600	603	604	4	4	1	0.00662252	0.00662252	0.00165563
35	2	3	0	1	1	432	432	392	448	16	16	56	0.0357143	0.0357143	0.125
36	3	3	0	1	1	262	262	286	266	4	4	20	0.0150376	0.0150376	0.075188
37	0	3	0	1	1	568	570	575	562	6	8	13	0.0106762	0.0142349	0.0231317
38	2	3	0	1	1	548	548	553	538	10	10	15	0.0185874	0.0185874	0.027881
39	3	3	0	1	1	202	202	105	208	6	6	103	0.0288462	0.0288462	0.495192
40	1	3	0	1	1	538	538	543	542	4	4	1	0.00738007	0.00738007	0.00184502
41	2	3	0	1	1	504	504	513	502	2	2	11	0.00398406	0.00398406	0.0219124
42	2	3	0	1	1	484	484	490	484	18	18	12	0.0358566	0.0358566	0.0239044
43	0	3	0	1	1	650	650	651	650	0	0	1	0	0	0.00153846
44	3	3	0	1	1	296	296	307	298	2	2	9	0.00671141	0.00671141	0.0302013
45	0	3	0	1	1	552	554	557	556	4	2	1	0.00719424	0.00359712	0.00179856
46	1	3	0	1	1	674	672	673	674	0	2	1	0	0.00296736	0.00148368
47	1	3	0	1	1	468	476	420	476	8	0	56	0.0168067	0	0.117647
48	3	3	0	1	1	160	160	132	170	10	10	38	0.0588235	0.0588235	0.223529
49	2	3	0	1	1	408	408	415	408	0	0	7	0	0	0.0171569
50	0	3	0	1	1	568	568	571	572	4	4	1	0.00699301	0.00699301	0.00174825
51	1	3	0	1	1	586	588	590	592	6	4	2	0.0101351	0.00675676	0.00337838
52	3	3	0	1	1	356	354	338	360	4	6	22	0.0111111	0.0166667	0.0611111
53	0	3	0	1	1	596	598	599	600	4	2	1	0.00666667	0.00333333	0.00166667
54	0	3	0	1	1	510	514	440	514	4	0	74	0.0077821	0	0.143969
55	0	3	0	1	1	650	650	654	652	2	2	2	0.00306748	0.00306748	0.00306748
56	0	3	0	1	1	614	612	615	614	0	2	1	0	0.00325733	0.00162866
57	0	3	0	1	1	632	634	618	638	6	4	20	0.00940439	0.00626959	0.031348
58	0	3	0	1	1	568	568	569	570	2	2	1	0.00350877	0.00350877	0.00175439
59	3	3	0	1	1	302	302	229	304	2	2	75	0.00657895	0.00657895	0.246711
60	2	3	0	1	1	454	454	469	458	4	4	11	0.00873362	0.00873362	0.0240175
1	2	3	1	1	1	612	612	552	612	0	0	60	0	0	0.0980392
2	1	3	1	1	1	700	698	695	700	0	2	5	0	0.00285714	0.00714286
3	0	3	1	1	1	590	562	587	580	10	18	7	0.0172414	0.0310345	0.012069
4	2	3	1	1	1	490	482	407	492	2	10	85	0.00406504	0.0203252	0.172764
5	2	3	1	1	1	620	612	608	620	0	8	12	0	0.0129032	0.0193548
6	1	3	1	1	1	714	716	715	718	4	2	3	0.00557103	0.00278552	0.00417827
7	1	3	1	1	1	624	620	562	620	4	0	58	0.00645161	0	0.0935484
8	2	3	1	1	1	514	512	495	506	8	6	11	0.0158103	0.0118577	0.0217391
9	2	3	1	1	1	594	592	585	592	2	0	7	0.00337838	0	0.0118243
10	1	3	1	1	1	704	700	693	702	2	2	9	0.002849	0.002849	0.0128205
11	1	3	1	1	1	708	706	704	690	18	16	14	0.026087	0.0231884	0.0202899
12	3	3	1	1	1	404	402	375	400	4	2	25	0.01	0.005	0.0625
13	3	3	1	1	1	394	392	274	384	10	8	110	0.0260417	0.0208333	0.286458
14	1	3	1	1	1	846	840	833	842	4	2	9	0.00475059	0.0023753	0.0106888
15	3	3	1	1	1	496	494	550	500	4	6	50	0.008	0.012	0.1
16	3	3	1	1	1	376	376	270	378	2	2	108	0.00529101	0.00529101	0.285714
17	1	3	1	1	1	668	668	670	672	4	4	2	0.00595238	0.00595238	0.00297619
18	2	3	1	1	1	426	428	436	428	2	0	8	0.0046729	0	0.0186916
19	2	3	1	1	1	426	426	427	422	4	4	5	0.00947867	0.00947867	0.0118483
20	3	3	1	1	1	400	398	177	402	2	4	225	0.00497512	0.00995025	0.559701
21	3	3	1	1	1	458	458	461	458	0	0	3	0	0	0.00655022
22	3	3	1	1	1	530	528	338	532	2	4	194	0.0037594	0.0075188	0.364662
23	2	3	1	1	1	618	616	620	618	0	2	2	0	0.00323625	0.00323625
24	0	3	1	1	1	710	710	711	712	2	2	1	0.00280899	0.00280899	0.00140449
25	0	3	1	1	1	658	656	361	670	12	14	309	0.0179104	0.0208955	0.461194
26	0	3	1	1	1	786	784	745	788	2	4	43	0.00253807	0.00507614	0.0545685
27	1	3	1	1	1	758	758	759	758	0	0	1	0	0	0.00131926
28	1	3	1	1	1	742	740	742	744	2	4	2	0.00268817	0.00537634	0.00268817
29	0	3	1	1	1	670	670	672	672	2	2	0	0.00297619	0.00297619	0
30	1	3	1	1	1	624	626	629	626	2	0	3	0.00319489	0	0.00479233
31	3	3	1	1	1	546	546	247	530	16	16	283	0.0301887	0.0301887	0.533962
32	3	3	1	1	1	426	428	160	424	2	4	264	0.00471698	0.00943396	0.622642
33	2	3	1	1	1	468	468	438	462	6	6	24	0.012987	0.012987	0.0519481
34	1	3	1	1	1	658	660	658	662	4	2	4	0.0060423	0.00302115	0.0060423
35	2	3	1	1	1	488	490	246	488	0	2	242	0	0.00409836	0.495902
36	3	3	1	1	1	310	310	170	310	0	0	140	0	0	0.451613
37	0	3	1	1	1	676	674	677	674	2	0	3	0.00296736	0	0.00445104
38	2	3	1	1	1	608	608	596	606	2	2	10	0.00330033	0.00330033	0.0165017
39	3	3	1	1	1	200	198	119	208	8	10	89	0.0384615	0.0480769	0.427885
40	1	3	1	1	1	646	648	651	650	4	2	1	0.00615385	0.00307692	0.00153846
41	2	3	1	1	1	576	576	581	576	0	0	5	0	0	0.00868056
42	2	3	1	1	1	506	508	513	510	244	242	237	0.325333	0.322667	0.316
43	0	3	1	1	1	746	754	744	750	4	4	6	0.00533333	0.00533333	0.008
44	3	3	1	1	1	368	368	347	372	4	4	25	0.0107527	0.0107527	0.0672043
45	0	3	1	1	1	638	638	641	640	2	2	1	0.003125	0.003125	0.0015625
46	1	3	1	1	1	734	734	719	736	2	2	17	0.00271739	0.00271739	0.0230978
47	1	3	1	1	1	624	618	608	622	2	4	14	0.00321543	0.00643087	0.022508
48	3	3	1	1	1	206	208	194	218	12	10	24	0.0550459	0.0458716	0.110092
49	2	3	1	1	1	442	442	439	444	2	2	5	0.0045045	0.0045045	0.0112613
50	0	3	1	1	1	610	612	613	616	6	4	3	0.00974026	0.00649351	0.00487013
51	1	3	1	1	1	642	642	631	642	0	0	11	0	0	0.017134
52	3	3	1	1	1	416	416	410	418	2	2	8	0.00478469	0.00478469	0.0191388
53	0	3	1	1	1	650	650	651	672	22	22	21	0.0327381	0.0327381	0.03125
54	0	3	1	1	1	568	568	555	572	4	4	17	0.00699301	0.00699301	0.0297203
55	0	3	1	1	1	734	734	735	736	2	2	1	0.00271739	0.00271739	0.0013587
56	0	3	1	1	1	694	694	696	694	0	0	2	0	0	0.00288184
57	0	3	1	1	1	704	706	706	706	2	0	0	0.00283286	0	0
58	0	3	1	1	1	636	636	640	640	4	4	0	0.00625	0.00625	0
59	3	3	1	1	1	372	370	415	368	4	2	47	0.0108696	0.00543478	0.127717
60	2	3	1	1	1	532	532	585	528	4	4	57	0.00757576	0.00757576	0.107955
1	2	3	2	1	1	652	648	652	654	2	6	2	0.0030581	0.00917431	0.0030581
2	1	3	2	1	1	758	758	756	762	4	4	6	0.00524934	0.00524934	0.00787402
3	0	3	2	1	1	664	662	541	660	4	2	119	0.00606061	0.0030303	0.180303
4	2	3	2	1	1	534	536	542	544	10	8	2	0.0183824	0.0147059	0.00367647
5	2	3	2	1	1	664	652	658	666	2	14	8	0.003003	0.021021	0.012012
6	1	3	2	1	1	756	760	757	760	4	0	3	0.00526316	0	0.00394737
7	1	3	2	1	1	630	626	630	644	14	18	14	0.0217391	0.0279503	0.0217391
8	2	3	2	1	1	532	530	532	530	2	0	2	0.00377358	0	0.00377358
9	2	3	2	1	1	636	634	631	644	8	10	13	0.0124224	0.015528	0.0201863
10	1	3	2	1	1	756	752	747	754	2	2	7	0.00265252	0.00265252	0.00928382
11	1	3	2	1	1	746	748	742	750	4	2	8	0.00533333	0.00266667	0.0106667
12	3	3	2	1	1	400	398	403	408	8	10	5	0.0196078	0.0245098	0.0122549
13	3	3	2	1	1	N/A	N/A	N/A	N/A	N/A	N/A	N/A	N/A	N/A	N/A
14	1	3	2	1	1	800	794	792	796	4	2	4	0.00502513	0.00251256	0.00502513
15	3	3	2	1	1	552	552	594	558	6	6	36	0.0107527	0.0107527	0.0645161
16	3	3	2	1	1	380	378	429	382	2	4	47	0.0052356	0.0104712	0.123037
17	1	3	2	1	1	710	712	717	734	24	22	17	0.0326975	0.0299728	0.0231608
18	2	3	2	1	1	382	380	379	382	0	2	3	0	0.0052356	0.0078534
19	2	3	2	1	1	356	354	361	332	24	22	29	0.0722892	0.0662651	0.0873494
20	3	3	2	1	1	412	408	221	414	2	6	193	0.00483092	0.0144928	0.466184
21	3	3	2	1	1	508	508	500	510	2	2	10	0.00392157	0.00392157	0.0196078
22	3	3	2	1	1	524	524	512	526	2	2	14	0.00380228	0.00380228	0.026616
23	2	3	2	1	1	650	648	652	654	4	6	2	0.00611621	0.00917431	0.0030581
24	0	3	2	1	1	754	752	755	758	4	6	3	0.00527704	0.00791557	0.00395778
25	0	3	2	1	1	594	600	369	606	12	6	237	0.019802	0.00990099	0.391089
26	0	3	2	1	1	844	846	843	838	6	8	5	0.0071599	0.00954654	0.00596659
27	1	3	2	1	1	732	732	734	734	2	2	0	0.0027248	0.0027248	0
28	1	3	2	1	1	938	936	924	942	4	6	18	0.00424628	0.00636943	0.0191083
29	0	3	2	1	1	748	750	751	754	6	4	3	0.00795756	0.00530504	0.00397878
30	1	3	2	1	1	668	668	671	668	0	0	3	0	0	0.00449102
31	3	3	2	1	1	550	548	277	542	8	6	265	0.0147601	0.0110701	0.48893
32	3	3	2	1	1	410	414	238	420	10	6	182	0.0238095	0.0142857	0.433333
33	2	3	2	1	1	394	394	393	396	2	2	3	0.00505051	0.00505051	0.00757576
34	1	3	2	1	1	692	692	698	698	6	6	0	0.00859599	0.00859599	0
35	2	3	2	1	1	530	530	483	532	2	2	49	0.0037594	0.0037594	0.0921053
36	3	3	2	1	1	332	332	343	332	0	0	11	0	0	0.0331325
37	0	3	2	1	1	714	714	714	716	2	2	2	0.0027933	0.0027933	0.0027933
38	2	3	2	1	1	674	674	695	676	2	2	19	0.00295858	0.00295858	0.0281065
39	3	3	2	1	1	290	290	156	292	2	2	136	0.00684932	0.00684932	0.465753
40	1	3	2	1	1	670	668	670	674	4	6	4	0.00593472	0.00890208	0.00593472
41	2	3	2	1	1	630	610	641	602	28	8	39	0.0465116	0.013289	0.0647841
42	2	3	2	1	1	542	542	543	544	2	2	1	0.00367647	0.00367647	0.00183824
43	0	3	2	1	1	888	888	871	892	4	4	21	0.0044843	0.0044843	0.0235426
44	3	3	2	1	1	332	334	347	338	6	4	9	0.0177515	0.0118343	0.0266272
45	0	3	2	1	1	682	680	683	684	2	4	1	0.00292398	0.00584795	0.00146199
46	1	3	2	1	1	840	840	837	838	2	2	1	0.00238663	0.00238663	0.00119332
47	1	3	2	1	1	656	660	657	658	2	2	1	0.00303951	0.00303951	0.00151976
48	3	3	2	1	1	152	150	121	154	2	4	33	0.012987	0.025974	0.214286
49	2	3	2	1	1	490	490	492	492	2	2	0	0.00406504	0.00406504	0
50	0	3	2	1	1	646	646	648	652	6	6	4	0.00920245	0.00920245	0.00613497
51	1	3	2	1	1	664	662	665	670	6	8	5	0.00895522	0.0119403	0.00746269
52	3	3	2	1	1	438	434	413	440	2	6	27	0.00454545	0.0136364	0.0613636
53	0	3	2	1	1	706	700	707	712	6	12	5	0.00842697	0.0168539	0.00702247
54	0	3	2	1	1	622	622	617	626	4	4	9	0.00638978	0.00638978	0.014377
55	0	3	2	1	1	778	780	782	782	4	2	0	0.00511509	0.00255754	0
56	0	3	2	1	1	742	744	745	744	2	0	1	0.00268817	0	0.00134409
57	0	3	2	1	1	762	762	763	764	2	2	1	0.0026178	0.0026178	0.0013089
58	0	3	2	1	1	680	678	679	684	4	6	5	0.00584795	0.00877193	0.00730994
59	3	3	2	1	1	398	396	455	392	6	4	63	0.0153061	0.0102041	0.160714
60	2	3	2	1	1	568	568	589	570	2	2	19	0.00350877	0.00350877	0.0333333
