# Supplementary material for: Monitoring gait in multiple sclerosis with novel wearable motion sensors
Source: PLoS One. 2017 Feb 8;12(2):e0171346. doi: 10.1371/journal.pone.0171346 (PMC5298289; doi:10.1371/journal.pone.0171346)
Supplement: S3 Dataset — (XLSX) [file pone.0171346.s006.xlsx]

## Sheet: Overground walking L
ID number	Severity (0=control, 1=mild MS, 2=moderate MS, 3=severe MS)	Test (0=Overground walk, 1=T25W, 2=TUG, 3=6MW)	Speed (0=slow, 1=normal, 2=fast)	Trial	Side(1=Left, 2=Right)	Stride_AVG_mc10	Stride_AVG_xsens	Swing_AVG_mc10	Swing_AVG_xsens	Step_AVG_mc10	Step_AVG_xsens	ABS_ACC_STT_MC10	ABS_ACC_SWT_MC10	ABS_ACC_SPT_MC10	REL_ACC_STT_MC10	REL_ACC_SWT_MC10	REL_ACC_SPT_MC10
1	2	0	1	1	1	1.2292	1.232	0.513857	0.473333	0.618583	0.616	0.0028	0.0405238	0.00258333	0.00227273	0.0856137	0.00419372
2	1	0	1	1	1	1.033	1.03	0.43675	0.445	0.528571	0.511429	0.003	0.00825	0.0171429	0.00291262	0.0185393	0.0335196
3	0	0	1	1	1	1.246	1.25	0.5568	0.516	0.5994	0.615	0.004	0.0408	0.0156	0.0032	0.0790698	0.0253659
4	2	0	1	1	1	1.24186	1.24286	0.427714	0.442857	0.617846	0.618462	0.001	0.0151429	0.000615385	0.000804598	0.0341935	0.000995025
5	2	0	1	1	1	1.1795	1.17667	0.469667	0.446667	0.5738	0.576	0.00283333	0.023	0.0022	0.00240793	0.0514925	0.00381944
6	1	0	1	1	1	1.1045	1.105	0.4914	0.516	0.5598	0.5525	0.0005	0.0246	0.0073	0.000452489	0.0476744	0.0132127
7	1	0	1	1	1	1.03267	1.032	0.417857	0.36	0.516333	0.522222	0.000666667	0.0578571	0.00588889	0.000645995	0.160714	0.0112766
8	2	0	1	1	1	1.252	1.25333	0.416833	0.45	0.592364	0.597778	0.00133333	0.0331667	0.00541414	0.00106383	0.0737037	0.00905711
9	2	0	1	1	1	1.206	1.215	0.4855	0.47	0.602571	0.6075	0.009	0.0155	0.00492857	0.00740741	0.0329787	0.00811287
10	1	0	1	1	1	1	1	0.4195	0.42	0.5028	0.5	0	0.0005	0.0028	0	0.00119048	0.0056
11	1	0	1	1	1	1.035	1.04	0.39425	0.423333	0.5175	0.533333	0.005	0.0290833	0.0158333	0.00480769	0.0687008	0.0296875
12	3	0	1	1	1	1.5405	1.54333	0.413167	0.42	0.7633	0.762	0.00283333	0.00683333	0.0013	0.00183585	0.0162698	0.00170604
13	3	0	1	1	1	1.36244	1.362	0.5598	0.530909	0.666947	0.681	0.000444444	0.0288909	0.0140526	0.000326318	0.0544178	0.0206353
14	1	0	1	1	1	0.94	0.94	0.3998	0.38	0.4623	0.468889	0	0.0198	0.00658889	0	0.0521053	0.0140521
15	3	0	1	1	1	1.56075	1.54857	0.602333	0.63	0.794353	0.776	0.0121786	0.0276667	0.0183529	0.00786439	0.0439153	0.0236507
16	3	0	1	1	1	1.3295	1.30857	0.435111	0.4025	0.663765	0.666667	0.0209286	0.0326111	0.00290196	0.0159934	0.0810214	0.00435294
17	1	0	1	1	1	1.101	1.1	0.470167	0.46	0.579417	0.556364	0.001	0.0101667	0.023053	0.000909091	0.0221014	0.0414352
18	2	0	1	1	1	1.3215	1.324	0.506875	0.46	0.667929	0.67	0.0025	0.046875	0.00207143	0.00188822	0.101902	0.00309168
19	2	0	1	1	1	1.32043	1.32	0.421875	0.485	0.666875	0.662667	0.000428571	0.063125	0.00420833	0.000324675	0.130155	0.0063506
20	3	0	1	1	1	1.7145	1.65714	0.810778	0.7375	0.856556	0.84875	0.0573571	0.0732778	0.00780556	0.0346121	0.0993597	0.00919653
21	3	0	1	1	1	1.21229	1.2225	0.435125	0.422222	0.604125	0.612941	0.0102143	0.0129028	0.00881618	0.00835524	0.0305592	0.0143834
22	3	0	1	1	1	1.3645	1.3625	0.504667	0.502222	0.68225	0.68125	0.002	0.00244444	0.001	0.00146789	0.00486726	0.00146789
23	2	0	1	1	1	1.071	1.08	0.483429	0.477143	0.5355	0.54	0.009	0.00628571	0.0045	0.00833333	0.0130024	0.00833333
24	0	0	1	1	1	1.0048	1.004	0.439833	0.446667	0.508417	0.508333	0.0008	0.00683333	8.33333e-05	0.000796813	0.0152985	0.000163934
25	0	0	1	1	1	1.2435	1.236	0.434857	0.46	0.623154	0.623636	0.0075	0.0251429	0.000482517	0.00606796	0.0546584	0.000773716
26	0	0	1	1	1	0.956167	0.956667	0.425143	0.42	0.478083	0.478333	0.0005	0.00514286	0.00025	0.000522648	0.0122449	0.000522648
27	1	0	1	1	1	0.9275	0.93	0.426286	0.38	0.466462	0.466154	0.0025	0.0462857	0.000307692	0.00268817	0.121805	0.000660066
28	1	0	1	1	1	1.03425	1.035	0.4478	0.436	0.523	0.522222	0.00075	0.0118	0.000777778	0.000724638	0.0270642	0.00148936
29	0	0	1	1	1	1.1522	1.14333	0.470333	0.442857	0.580909	0.571667	0.00886667	0.0274762	0.00924242	0.0077551	0.062043	0.0161675
30	1	0	1	1	1	1.0805	1.08	0.417714	0.411429	0.539143	0.543077	0.0005	0.00628571	0.00393407	0.000462963	0.0152778	0.00724403
31	3	0	1	1	1	1.41143	1.41143	0.512125	0.495	0.734533	0.712	0	0.017125	0.0225333	0	0.034596	0.0316479
32	3	0	1	1	1	1.62614	1.63429	0.692342	0.7025	0.833125	0.876471	0.00814286	0.010158	0.0433456	0.00498252	0.0146719	0.0494547
33	2	0	1	1	1	1.44957	1.44857	0.53525	0.465	0.724786	0.724286	0.001	0.07025	0.0005	0.000690335	0.151075	0.000690335
34	1	0	1	1	1	1.03975	1.04	0.4628	0.456	0.530556	0.528889	0.00025	0.0068	0.00166667	0.000240385	0.0149123	0.00315126
35	2	0	1	1	1	1.223	1.188	0.428286	0.406667	0.6115	0.592727	0.035	0.021619	0.0187727	0.0294613	0.0531616	0.0316718
36	3	0	1	1	1	1.47914	1.47714	0.47975	0.5075	0.762563	0.7625	0.002	0.02775	6.25e-05	0.00135397	0.0546798	8.19672e-05
37	0	0	1	1	1	1.1646	1.168	0.4675	0.453333	0.574909	0.587273	0.0034	0.0141667	0.0123636	0.00291096	0.03125	0.0210526
38	2	0	1	1	1	1.1846	1.18333	0.473167	0.468571	0.597273	0.595385	0.00126667	0.00459524	0.00188811	0.00107042	0.00980691	0.00317125
39	3	0	1	1	1	1.86783	1.87	0.688143	0.665714	0.940385	0.935	0.00216667	0.0224286	0.00538462	0.00115865	0.033691	0.00575895
40	1	0	1	1	1	1.04	1.044	0.452333	0.473333	0.5325	0.527273	0.004	0.021	0.00522727	0.00383142	0.0443662	0.00991379
41	2	0	1	1	1	1.20675	1.21143	0.425222	0.435	0.607235	0.60125	0.00467857	0.00977778	0.00598529	0.00386203	0.0224777	0.00995475
42	2	0	1	1	1	1.31829	1.31714	0.510125	0.5025	0.662867	0.658571	0.00114286	0.007625	0.00429524	0.000867679	0.0151741	0.00652205
43	0	0	1	1	1	0.8705	0.875	0.4156	0.44	0.4419	0.44	0.0045	0.0244	0.0019	0.00514286	0.0554545	0.00431818
44	3	0	1	1	1	1.68789	1.68667	0.4537	0.438	0.844526	0.843333	0.00122222	0.0157	0.00119298	0.000724638	0.0358447	0.0014146
45	0	0	1	1	1	1.1008	1.096	0.417167	0.396667	0.556083	0.555	0.0048	0.0205	0.00108333	0.00437956	0.0516807	0.00195195
46	1	0	1	1	1	0.959	0.96	0.441714	0.406667	0.485357	0.488333	0.001	0.0350476	0.00297619	0.00104167	0.0861827	0.00609459
47	1	0	1	1	1	1.166	1.15667	0.482143	0.482857	0.584538	0.58	0.00933333	0.000714286	0.00453846	0.00806916	0.00147929	0.00782493
48	3	0	1	1	1	3.24789	3.2825	0.5213	0.533333	1.52763	1.50118	0.0346111	0.0120333	0.0264551	0.0105441	0.0225625	0.0176229
49	2	0	1	1	1	1.43883	1.412	0.605429	0.543333	0.719417	0.716364	0.0268333	0.0620952	0.00305303	0.0190038	0.114286	0.00426184
50	0	0	1	1	1	1.1706	1.155	0.485167	0.456	0.584	0.58	0.0156	0.0291667	0.004	0.0135065	0.063962	0.00689655
51	1	0	1	1	1	1.12167	1.12	0.428143	0.44	0.571143	0.566154	0.00166667	0.0118571	0.00498901	0.0014881	0.0269481	0.00881211
52	3	0	1	1	1	1.47025	1.47	0.466778	0.488889	0.738412	0.737647	0.00025	0.0221111	0.000764706	0.000170068	0.0452273	0.00103668
53	0	0	1	1	1	1.07875	1.075	0.4758	0.436	0.5519	0.55	0.00375	0.0398	0.0019	0.00348837	0.0912844	0.00345455
54	0	0	1	1	1	1.0766	1.072	0.407	0.42	0.541583	0.541667	0.0046	0.013	8.33333e-05	0.00429104	0.0309524	0.000153846
55	0	0	1	1	1	0.9722	0.972	0.413333	0.393333	0.488636	0.485455	0.0002	0.02	0.00318182	0.000205761	0.0508475	0.00655431
56	0	0	1	1	1	1.18933	1.19	0.487286	0.511429	0.602357	0.602857	0.000666667	0.0241429	0.0005	0.000560224	0.0472067	0.000829384
57	0	0	1	1	1	1.10167	1.1	0.399857	0.42	0.554769	0.550909	0.00166667	0.0201429	0.00386014	0.00151515	0.0479592	0.00700685
58	0	0	1	1	1	1.2126	1.212	0.526167	0.493333	0.6063	0.606	0.0006	0.0328333	0.0003	0.00049505	0.0665541	0.00049505
59	3	0	1	1	1	1.58343	1.55667	0.585	0.577143	0.795733	0.791429	0.0267619	0.00785714	0.00430476	0.0171918	0.0136139	0.00543923
60	2	0	1	1	1	1.30357	1.30857	0.44775	0.4625	0.643133	0.654286	0.005	0.01475	0.0111524	0.00382096	0.0318919	0.0170451

## Sheet: Overground walking_R
ID number	Severity (0=control, 1=mild MS, 2=moderate MS, 3=severe MS)	Test (0=Overground walk, 1=T25W, 2=TUG, 3=6MW)	Speed (0=slow, 1=normal, 2=fast)	Trial	Side(1=Left, 2=Right)	Stride_AVG_mc10	Stride_AVG_xsens	Swing_AVG_mc10	Swing_AVG_xsens	Step_AVG_mc10	Step_AVG_xsens	ABS_ACC_STT_MC10	ABS_ACC_SWT_MC10	ABS_ACC_SPT_MC10	REL_ACC_STT_MC10	REL_ACC_SWT_MC10	REL_ACC_SPT_MC10
1	2	0	1	1	2	1.2258	1.236	0.516571	0.526667			0.0102	0.0100952		0.00825243	0.0191682
2	1	0	1	1	2	1.016	1.03	0.463333	0.475			0.014	0.0116667		0.0135922	0.0245614
3	0	0	1	1	2	1.2295	1.24	0.509	0.486667			0.0105	0.0223333		0.00846774	0.0458904
4	2	0	1	1	2	1.24643	1.24286	0.400286	0.442857			0.00357143	0.0425714		0.00287356	0.096129
5	2	0	1	1	2	1.1476	1.152	0.4728	0.444			0.0044	0.0288		0.00381944	0.0648649
6	1	0	1	1	2	1.1196	1.09333	0.514167	0.475			0.0262667	0.0391667		0.0240244	0.0824561
7	1	0	1	1	2	1.0114	1.04	0.391	0.397143			0.0286	0.00614286		0.0275	0.0154676
8	2	0	1	1	2	1.25033	1.228	0.496667	0.524			0.0223333	0.0273333		0.0181868	0.0521628
9	2	0	1	1	2	1.214	1.22	0.505	0.508			0.006	0.003		0.00491803	0.00590551
10	1	0	1	1	2	1.0005	1.005	0.4405	0.47			0.0045	0.0295		0.00447761	0.062766
11	1	0	1	1	2	1.0526	1.06667	0.3842	0.382857			0.0140667	0.00134286		0.0131875	0.00350746
12	3	0	1	1	2	1.5266	1.524	0.7716	0.792			0.0026	0.0204		0.00170604	0.0257576
13	3	0	1	1	2	1.36344	1.36444	0.4847	0.52			0.001	0.0353		0.000732899	0.0678846
14	1	0	1	1	2	0.9246	0.945	0.403167	0.42			0.0204	0.0168333		0.0215873	0.0400794
15	3	0	1	1	2	1.53783	1.54571	0.617571	0.5975			0.00788095	0.0200714		0.00509858	0.0335923
16	3	0	1	1	2	1.31975	1.31429	0.533556	0.57			0.00546429	0.0364444		0.00415761	0.0639376
17	1	0	1	1	2	1.15883	1.1	0.511571	0.463333			0.0588333	0.0482381		0.0534848	0.104111
18	2	0	1	1	2	1.33586	1.34	0.453125	0.508571			0.00414286	0.0554464		0.00309168	0.109024
19	2	0	1	1	2	1.33375	1.32571	0.466889	0.505			0.00803571	0.0381111		0.00606142	0.0754675
20	3	0	1	1	2	1.69975	1.6975	0.506778	0.482222			0.00225	0.0245556		0.00132548	0.0509217
21	3	0	1	1	2	1.20825	1.2125	0.465778	0.446667			0.00425	0.0191111		0.00350515	0.0427861
22	3	0	1	1	2	1.36143	1.36	0.5055	0.515			0.00142857	0.0095		0.00105042	0.0184466
23	2	0	1	1	2	1.0758	1.08	0.6105	0.563333			0.0042	0.0471667		0.00388889	0.0772591
24	0	0	1	1	2	1.01683	1.01667	0.423286	0.422857			0.000166667	0.000428571		0.000163934	0.00101351
25	0	0	1	1	2	1.21983	1.228	0.485857	0.483333			0.00816667	0.00252381		0.00665038	0.00522167
26	0	0	1	1	2	0.9434	0.948	0.423833	0.4			0.0046	0.0238333		0.00485232	0.0595833
27	1	0	1	1	2	0.937	0.926667	0.415286	0.38			0.0103333	0.0352857		0.0111511	0.0928571
28	1	0	1	1	2	1.03975	1.04	0.4706	0.408			0.00025	0.0626		0.000240385	0.153431
29	0	0	1	1	2	1.1394	1.136	0.491667	0.436667			0.0034	0.055		0.00299296	0.125954
30	1	0	1	1	2	1.07829	1.08667	0.41275	0.425714			0.00838095	0.0129643		0.00771253	0.030453
31	3	0	1	1	2	1.40814	1.43143	0.519875	0.565			0.0232857	0.045125		0.0162675	0.0798673
32	3	0	1	1	2	1.66625	1.65556	0.440667	0.38			0.0106944	0.0606667		0.00645973	0.159649
33	2	0	1	1	2	1.42783	1.42333	0.609714	0.637143			0.0045	0.0274286		0.00316159	0.0430493
34	1	0	1	1	2	1.05825	1.06	0.4838	0.456			0.00175	0.0278		0.00165094	0.0609649
35	2	0	1	1	2	1.1832	1.188	0.416	0.49			0.0048	0.074		0.0040404	0.15102
36	3	0	1	1	2	1.52513	1.525	0.482222	0.5			0.000125	0.0177778		8.19672e-05	0.0355556
37	0	0	1	1	2	1.1458	1.148	0.486	0.476667			0.0022	0.00933333		0.00191638	0.0195804
38	2	0	1	1	2	1.183	1.19667	0.464167	0.465714			0.0136667	0.00154762		0.0114206	0.00332311
39	3	0	1	1	2	1.893	1.884	0.659143	0.636667			0.009	0.0224762		0.00477707	0.0353029
40	1	0	1	1	2	1.065	1.056	0.456714	0.463333			0.009	0.00661905		0.00852273	0.0142857
41	2	0	1	1	2	1.19925	1.2025	0.431222	0.491111			0.00325	0.0598889		0.0027027	0.121946
42	2	0	1	1	2	1.34229	1.32	0.5	0.451429			0.0222857	0.0485714		0.0168831	0.107595
43	0	0	1	1	2	0.8838	0.88	0.423	0.383333			0.0038	0.0396667		0.00431818	0.103478
44	3	0	1	1	2	1.68456	1.6825	0.4833	0.466667			0.00205556	0.0166333		0.00122173	0.0356429
45	0	0	1	1	2	1.10883	1.11	0.444571	0.44			0.00116667	0.00457143		0.00105105	0.0103896
46	1	0	1	1	2	0.970714	0.976667	0.447	0.371429			0.00595238	0.0755714		0.00609459	0.203462
47	1	0	1	1	2	1.11217	1.14667	0.440143	0.454286			0.0345	0.0141429		0.0300872	0.0311321
48	3	0	1	1	2	3.00822	3.0625	0.6473	0.584444			0.0542778	0.0628556		0.0177234	0.107548
49	2	0	1	1	2	1.42	1.42	0.520167	0.536667			0	0.0165		0	0.0307453
50	0	0	1	1	2	1.1682	1.16	0.469833	0.46			0.0082	0.00983333		0.00706897	0.0213768
51	1	0	1	1	2	1.14229	1.12667	0.4795	0.425714			0.015619	0.0537857		0.0138631	0.126342
52	3	0	1	1	2	1.48225	1.475	0.502111	0.557778			0.00725	0.0556667		0.00491525	0.0998008
53	0	0	1	1	2	1.1038	1.1	0.4651	0.43			0.0038	0.0351		0.00345455	0.0816279
54	0	0	1	1	2	1.08317	1.08333	0.420143	0.42			0.000166667	0.000142857		0.000153846	0.000340136
55	0	0	1	1	2	0.9512	0.952	0.413333	0.4			0.0008	0.0133333		0.000840336	0.0333333
56	0	0	1	1	2	1.20471	1.20571	0.468875	0.4725			0.001	0.003625		0.000829384	0.00767196
57	0	0	1	1	2	1.12583	1.1	0.4346	0.36			0.0258333	0.0746		0.0234848	0.207222
58	0	0	1	1	2	1.19125	1.19	0.5208	0.524			0.00125	0.0032		0.00105042	0.00610687
59	3	0	1	1	2	1.582	1.58286	0.63825	0.635			0.000857143	0.00325		0.000541516	0.00511811
60	2	0	1	1	2	1.313	1.28333	0.543125	0.562857			0.0296667	0.0197321		0.0231169	0.0350571

## Sheet: T25W_L
ID number	Severity (0=control, 1=mild MS, 2=moderate MS, 3=severe MS)	Test (0=Overground walk, 1=T25W, 2=TUG, 3=6MW)	Speed (0=slow, 1=normal, 2=fast)	Trial	Side(1=Left, 2=Right)	Stride_AVG_mc10	Stride_AVG_xsens	Swing_AVG_mc10	Swing_AVG_xsens	Step_AVG_mc10	Step_AVG_xsens	ABS_ACC_STT_MC10	ABS_ACC_SWT_MC10	ABS_ACC_SPT_MC10	REL_ACC_STT_MC10	REL_ACC_SWT_MC10	REL_ACC_SPT_MC10
1	2	1	2	1	1	0.82375	0.833333	0.378	0.386667	0.4187	0.414286	0.00958333	0.00866667	0.00441429	0.0115	0.0224138	0.0106552
2	1	1	2	1	1	0.938333	0.945	0.4	0.42	0.485714	0.468571	0.00666667	0.02	0.0171429	0.00705467	0.047619	0.0365854
3	0	1	2	1	1	1.1045	1.09	0.474	0.47	0.520667	0.533333	0.0145	0.004	0.0126667	0.0133028	0.00851064	0.02375
4	2	1	2	1	1	1.11183	1.12	0.413	0.436	0.555455	0.56	0.00816667	0.023	0.00454545	0.00729167	0.0527523	0.00811688
5	2	1	2	1	1	0.9478	0.92	0.404	0.385	0.472667	0.46	0.0278	0.019	0.0126667	0.0302174	0.0493506	0.0275362
6	1	1	2	1	1	0.8995	0.9	0.4118	0.455	0.452444	0.4575	0.0005	0.0432	0.00505556	0.000555556	0.0949451	0.0110504
7	1	1	2	1	1	0.9556	0.944	0.3995	0.344	0.484917	0.475556	0.0116	0.0555	0.00936111	0.0122881	0.161337	0.0196846
8	2	1	2	1	1	1.08567	1.08333	0.409	0.423333	0.534	0.534	0.00233333	0.0143333	0	0.00215385	0.0338583	0
9	2	1	2	1	1	1.09467	1.09333	0.468	0.44	0.547333	0.546667	0.00133333	0.028	0.000666667	0.00121951	0.0636364	0.00121951
10	1	1	2	1	1	0.8605	0.82	0.35475	0.36	0.4205	0.41	0.0405	0.00525		0.0493902	0.0145833
11	1	1	2	1	1	0.933333	0.94	0.353333	0.38	0.466667	0.48	0.00666667	0.0266667	0.0133333	0.0070922	0.0701754	0.0277778
12	3	1	2	1	1	1.261	1.26	0.3568	0.348	0.616875	0.615	0.001	0.0088	0.001875	0.000793651	0.0252874	0.00304878
13	3	1	2	1	1	1.26922	1.26889	0.4964	0.496	0.634611	0.634444	0.000333333	0.0004	0.000166667	0.000262697	0.000806452	0.000262697
14	1	1	2	1	1	0.9045	0.905	0.4084	0.384	0.448333	0.451111	0.0005	0.0244	0.00277778	0.000552486	0.0635417	0.00615764
15	3	1	2	1	1	1.351	1.32	0.558	0.582857	0.6755	0.669231	0.031	0.0248571	0.00626923	0.0234848	0.0426471	0.00936782
16	3	1	2	1	1	1.22257	1.22286	0.38025	0.385	0.632733	0.611429	0.000285714	0.00475	0.0213048	0.000233645	0.0123377	0.0348442
17	1	1	2	1	1	0.98125	0.98	0.4402	0.424	0.5056	0.51	0.00125	0.0162	0.0044	0.00127551	0.0382075	0.00862745
18	2	1	2	1	1	1.1222	1.12	0.462833	0.42	0.565182	0.5675	0.0022	0.0428333	0.00231818	0.00196429	0.101984	0.0040849
19	2	1	2	1	1	1.27683	1.27667	0.434429	0.454286	0.653769	0.647692	0.000166667	0.0198571	0.00607692	0.000130548	0.0437107	0.00938242
20	3	1	2	1	1	1.313	1.32286	0.708714	0.675	0.677214	0.686667	0.00985714	0.0337143	0.00945238	0.0074514	0.0499471	0.0137656
21	3	1	2	1	1	1.00433	1.01143	0.377714	0.4025	0.507929	0.506667	0.00709524	0.0247857	0.0012619	0.00701507	0.0615794	0.0024906
22	3	1	2	1	1	1.12617	1.116	0.469571	0.47	0.563083	0.568333	0.0101667	0.000428571	0.00525	0.00910992	0.000911854	0.00923754
23	2	1	2	1	1	0.8772	0.876	0.394833	0.39	0.461727	0.447273	0.0012		0.0144545	0.00136986		0.0323171
24	0	1	2	1	1	0.9005	0.9	0.3924	0.396667	0.4581	0.454545	0.0005	0.00426667	0.00355455	0.000555556	0.0107563	0.00782
25	0	1	2	1	1	0.971	0.966667	0.3928	0.42	0.499	0.4875	0.00433333	0.0272	0.0115	0.00448276	0.0647619	0.0235897
26	0	1	2	1	1	0.7996	0.793333	0.356333	0.354286	0.397545	0.396667	0.00626667	0.00204762	0.000878788	0.00789916	0.00577957	0.00221543
27	1	1	2	1	1	0.934333	0.92	0.431857	0.38	0.467	0.471667	0.0143333	0.0518571	0.00466667	0.0155797	0.136466	0.00989399
28	1	1	2	1	1	0.885667	0.886667	0.33875	0.395	0.45725	0.46	0.001	0.05625	0.00275	0.00112782	0.142405	0.00597826
29	0	1	2	1	1	0.86025	0.86	0.3958	0.396	0.436333	0.43	0.00025	0.0002	0.00633333	0.000290698	0.000505051	0.0147287
30	1	1	2	1	1	1.04383	1.04333	0.415286	0.414286	0.525154	0.526154	0.0005	0.001	0.001	0.000479233	0.00241379	0.00190058
31	3	1	2	1	1	1.048	1.048	0.4205	0.4	0.5335	0.533333	0	0.0205	0.000166667	0	0.05125	0.0003125
32	3	1	2	1	1	1.50629	1.50286	0.608392	0.6175	0.7655	0.738667	0.00342857	0.0091077	0.0268333	0.00228137	0.0149701	0.0363267
33	2	1	2	1	1	1.2384	1.236	0.496	0.47	0.629818	0.632727	0.0024	0.026	0.00290909	0.00194175	0.0553191	0.0045977
34	1	1	2	1	1	0.87975	0.84	0.4202	0.4	0.449333	0.434286	0.03975	0.0202	0.0150476	0.0473214	0.0505	0.0346491
35	2	1	2	1	1	1.152	1.135	0.422833	0.432	0.576273	0.572	0.017	0.00916667	0.00427273	0.014978	0.0212191	0.0074698
36	3	1	2	1	1	1.27657	1.27429	0.4295	0.455	0.66	0.638667	0.00228571	0.0255	0.0213333	0.00179372	0.056044	0.0334029
37	0	1	2	1	1	0.89025	0.89	0.3968	0.36	0.431111	0.445	0.00025	0.0368	0.0138889	0.000280899	0.102222	0.031211
38	2	1	2	1	1	0.9842	0.98	0.412833	0.404	0.4921	0.491111	0.0042	0.00883333	0.000988889	0.00428571	0.0218647	0.00201357
39	3	1	2	1	1	1.5298	1.47	0.571333	0.572	0.775	0.754	0.0598	0.000666667	0.021	0.0406803	0.0011655	0.0278515
40	1	1	2	1	1	0.9436	0.944	0.423333	0.433333	0.476091	0.478182	0.0004	0.01	0.00209091	0.000423729	0.0230769	0.00437262
41	2	1	2	1	1	1.08688	1.08857	0.395	0.42	0.543438	0.549333	0.00169643	0.025	0.00589583	0.0015584	0.0595238	0.0107327
42	2	1	2	1	1	1.12071	1.12333	0.4705	0.474286	0.566867	0.561538	0.00261905	0.00378571	0.00532821	0.0023315	0.00798193	0.00948858
43	0	1	2	1	1	0.67525	0.68	0.312	0.32	0.349889	0.3525	0.00475	0.008	0.00261111	0.00698529	0.025	0.00740741
44	3	1	2	1	1	1.59456	1.59333	0.4258	0.428	0.791053	0.796667	0.00122222	0.0022	0.00561404	0.000767085	0.00514019	0.00704691
45	0	1	2	1	1	0.9448	0.948	0.422333	0.46	0.480818	0.478182	0.0032	0.0376667	0.00263636	0.00337553	0.0818841	0.00551331
46	1	1	2	1	1	0.869167	0.844	0.425571	0.38	0.448923	0.423333	0.0251667	0.0455714	0.0255897	0.0298183	0.119925	0.0604482
47	1	1	2	1	1	0.836	0.836	0.3965	0.403333	0.425091	0.425455	0	0.00683333	0.000363636	0	0.0169421	0.000854701
48	3	1	2	1	1	2.43438	2.365	0.516	0.477778	1.21719	1.16471	0.069375	0.0382222	0.0524816	0.029334	0.08	0.04506
49	2	1	2	1	1	1.2544	1.215	0.493	0.476	0.622909	0.614	0.0394	0.017	0.00890909	0.032428	0.0357143	0.0145099
50	0	1	2	1	1	1.01167	1.01333	0.435	0.43	0.515	0.508571	0.00166667	0.005	0.00642857	0.00164474	0.0116279	0.0126404
51	1	1	2	1	1	0.94825	0.945	0.3878	0.396	0.4841	0.48	0.00325	0.0082	0.0041	0.00343915	0.0207071	0.00854167
52	3	1	2	1	1	1.466	1.46571	0.5505	0.53	0.735067	0.736	0.000285714	0.0205	0.000933333	0.000194932	0.0386792	0.00126812
53	0	1	2	1	1	0.89825	0.89	0.3962	0.364	0.449125	0.448889	0.00825	0.0322	0.000236111	0.00926966	0.0884615	0.00052599
54	0	1	2	1	1	0.9282	0.932	0.373667	0.376667	0.469917	0.470909	0.0038	0.003	0.000992424	0.00407725	0.0079646	0.00210746
55	0	1	2	1	1	0.749	0.752	0.342833	0.336667	0.383	0.378182	0.003	0.00616667	0.00481818	0.00398936	0.0183168	0.0127404
56	0	1	2	1	1	0.9245	0.925	0.3954	0.384	0.4676	0.468	0.0005	0.0114	0.0004	0.000540541	0.0296875	0.000854701
57	0	1	2	1	1	0.6676	0.695	0.303333	0.264	0.3338	0.3475	0.0274	0.0393333	0.0137	0.0394245	0.14899	0.0394245
58	0	1	2	1	1	0.88475	0.885	0.4284	0.416	0.451	0.4425	0.00025	0.0124	0.0085	0.000282486	0.0298077	0.019209
59	3	1	2	1	1	1.1808	1.18	0.467167	0.47	0.595182	0.601667	0.0008	0.00283333	0.00648485	0.000677966	0.00602837	0.0107781
60	2	1	2	1	1	1.1705	1.164	0.452	0.45	0.574231	0.591667	0.0065	0.002	0.0174359	0.00558419	0.00444444	0.0294691

## Sheet: T25W_R
ID number	Severity (0=control, 1=mild MS, 2=moderate MS, 3=severe MS)	Test (0=Overground walk, 1=T25W, 2=TUG, 3=6MW)	Speed (0=slow, 1=normal, 2=fast)	Trial	Side(1=Left, 2=Right)	Stride_AVG_mc10	Stride_AVG_xsens	Swing_AVG_mc10	Swing_AVG_xsens	Step_AVG_mc10	Step_AVG_xsens	ABS_ACC_STT_MC10	ABS_ACC_SWT_MC10	ABS_ACC_SPT_MC10	REL_ACC_STT_MC10	REL_ACC_SWT_MC10	REL_ACC_SPT_MC10
1	2	1	2	1	2	0.83775	0.833333	0.428714	0.49			0.00441667	0.0612857		0.0053	0.125073
2	1	1	2	1	2	0.933667	0.945	0.4084	0.445			0.0113333	0.0366		0.0119929	0.0822472
3	0	1	2	1	2	1.157	1.13	0.487	0.45			0.027	0.037		0.0238938	0.0822222
4	2	1	2	1	2	1.127	1.12667	0.380667	0.426667			0.000333333	0.046		0.000295858	0.107813
5	2	1	2	1	2	0.9306	0.928	0.404	0.38			0.0026	0.024		0.00280172	0.0631579
6	1	1	2	1	2	0.90975	0.915	0.4364	0.412			0.00525	0.0244		0.0057377	0.0592233
7	1	1	2	1	2	0.969833	0.972	0.382857	0.34			0.00216667	0.0428571		0.00222908	0.12605
8	2	1	2	1	2	1.068	1.068	0.4928	0.452			0	0.0408		0	0.0902655
9	2	1	2	1	2	1.0995	1.1	0.47425	0.45			0.0005	0.02425		0.000454545	0.0538889
10	1	1	2	1	2	0.841	0.833333	0.359667	0.293333			0.00766667	0.0663333		0.0092	0.226136
11	1	1	2	1	2	0.951	0.96	0.356	0.42			0.009	0.064		0.009375	0.152381
12	3	1	2	1	2	1.23375	1.23	0.678	0.68			0.00375	0.002		0.00304878	0.00294118
13	3	1	2	1	2	1.26063	1.26	0.478111	0.475556			0.000625	0.00255556		0.000496032	0.00537383
14	1	1	2	1	2	0.89075	0.89	0.4074	0.404			0.00075	0.0034		0.000842697	0.00841584
15	3	1	2	1	2	1.33529	1.35	0.5085	0.534286			0.0147143	0.0257857		0.0108995	0.048262
16	3	1	2	1	2	1.24543	1.21	0.632	0.557143			0.0354286	0.0748571		0.0292798	0.134359
17	1	1	2	1	2	1.0112	1.02	0.452833	0.463333			0.0088	0.0105		0.00862745	0.0226619
18	2	1	2	1	2	1.125	1.135	0.410667	0.476			0.01	0.0653333		0.00881057	0.137255
19	2	1	2	1	2	1.29767	1.29333	0.451714	0.471429			0.00433333	0.0197143		0.00335052	0.0418182
20	3	1	2	1	2	1.35443	1.35143	0.435	0.425			0.003	0.01		0.00221987	0.0235294
21	3	1	2	1	2	1.01586	1.01429	0.429	0.4075			0.00157143	0.0215		0.0015493	0.0527607
22	3	1	2	1	2	1.113	1.13667	0.4705	0.462857			0.0236667	0.00764286		0.0208211	0.0165123
23	2	1	2	1	2	0.859	0.864	0.506667	0.503333			0.005	0.00333333		0.00578704	0.00657895
24	0	1	2	1	2	0.9162	0.916	0.370167	0.396667			0.0002	0.0265		0.000218341	0.0668067
25	0	1	2	1	2	0.975	0.975	0.3866	0.42			0	0.0334		0	0.0795238
26	0	1	2	1	2	0.7878	0.788	0.3665	0.346667			0.0002	0.0198333		0.000253807	0.0572115
27	1	1	2	1	2	0.9305	0.943333	0.411143	0.388571			0.0128333	0.0225714		0.0136042	0.0580882
28	1	1	2	1	2	0.9145	0.92	0.3636	0.392			0.0055	0.0284		0.00597826	0.072449
29	0	1	2	1	2	0.8445	0.846667	0.3958	0.355			0.00216667	0.0408		0.00255906	0.11493
30	1	1	2	1	2	1.05767	1.06	0.409143	0.405714			0.00233333	0.00342857		0.00220126	0.0084507
31	3	1	2	1	2	1.067	1.06667	0.448	0.454286			0.000333333	0.00628571		0.0003125	0.0138365
32	3	1	2	1	2	1.531	1.49429	0.435556	0.42			0.0367143	0.0155556		0.0245698	0.037037
33	2	1	2	1	2	1.2544	1.252	0.644	0.67			0.0024	0.026		0.00191693	0.038806
34	1	1	2	1	2	0.869	0.853333	0.4118	0.42			0.0156667	0.0082		0.0183594	0.0195238
35	2	1	2	1	2	1.1316	1.144	0.436667	0.44			0.0124	0.00333333		0.0108392	0.00757576
36	3	1	2	1	2	1.32	1.28286	0.453222	0.4675			0.0371429	0.0142778		0.0289532	0.0305407
37	0	1	2	1	2	0.8585	0.89	0.3832	0.37			0.0315	0.0132		0.0353933	0.0356757
38	2	1	2	1	2	0.9745	0.97	0.3958	0.4			0.0045	0.0042		0.00463918	0.0105
39	3	1	2	1	2	1.512	1.508	0.606	0.55			0.004	0.056		0.00265252	0.101818
40	1	1	2	1	2	0.9506	0.956	0.422667	0.43			0.0054	0.00733333		0.00564854	0.0170543
41	2	1	2	1	2	1.08186	1.09143	0.427	0.4425			0.00957143	0.0155		0.00876963	0.0350282
42	2	1	2	1	2	1.114	1.11333	0.447125	0.388571			0.000666667	0.0585536		0.000598802	0.150689
43	0	1	2	1	2	0.70975	0.705	0.3324	0.32			0.00475	0.0124		0.00673759	0.03875
44	3	1	2	1	2	1.58044	1.59	0.4695	0.473333			0.00955556	0.00383333		0.00600978	0.00809859
45	0	1	2	1	2	0.951	0.948	0.4095	0.393333			0.003	0.0161667		0.00316456	0.0411017
46	1	1	2	1	2	0.8625	0.846667	0.414143	0.308571			0.0158333	0.105571		0.0187008	0.34213
47	1	1	2	1	2	0.8358	0.836	0.370667	0.366667			0.0002	0.004		0.000239234	0.0109091
48	3	1	2	1	2	2.38914	2.3625	0.522375	0.531111			0.0266429	0.00873611		0.0112774	0.0164487
49	2	1	2	1	2	1.2278	1.228	0.4605	0.493333			0.0002	0.0328333		0.000162866	0.0665541
50	0	1	2	1	2	1.03	1.00667	0.4498	0.415			0.0233333	0.0348		0.0231788	0.0838554
51	1	1	2	1	2	0.9682	0.955	0.406167	0.388			0.0132	0.0181667		0.013822	0.0468213
52	3	1	2	1	2	1.47414	1.47143	0.485375	0.4875			0.00271429	0.002125		0.00184466	0.00435897
53	0	1	2	1	2	0.893667	0.905	0.3932	0.368			0.0113333	0.0252		0.012523	0.0684783
54	0	1	2	1	2	0.939833	0.94	0.368286	0.376667			0.000166667	0.00838095		0.000177305	0.0222503
55	0	1	2	1	2	0.7348	0.748	0.353	0.33			0.0132	0.023		0.0176471	0.069697
56	0	1	2	1	2	0.9352	0.936	0.3965	0.39			0.0008	0.0065		0.000854701	0.0166667
57	0	1	2	1	2	0.6745	0.68	0.31	0.245			0.0055	0.065		0.00808824	0.265306
58	0	1	2	1	2	0.896	0.853333	0.4156	0.415			0.0426667	0.0006		0.05	0.00144578
59	3	1	2	1	2	1.193	1.20333	0.593333	0.531429			0.0103333	0.0619048		0.00858726	0.116487
60	2	1	2	1	2	1.18467	1.18333	0.486143	0.505714			0.00133333	0.0195714		0.00112676	0.0387006

## Sheet: TUG_L
ID number	Severity	Test (0=Overground walk, 1=T25W, 2=TUG, 3=6MW)	Speed (0=slow, 1=normal, 2=fast)	Trial	Side(1=Left, 2=Right)	Stride_AVG_mc10	Stride_AVG_xsens	Swing_AVG_mc10	Swing_AVG_xsens	Step_AVG_mc10	Step_AVG_xsens	ABS_ACC_STT_MC10	ABS_ACC_SWT_MC10	ABS_ACC_SPT_MC10	REL_ACC_STT_MC10	REL_ACC_SWT_MC10	REL_ACC_SPT_MC10
1	2	2	2	1	1	0.76675	0.776	0.432	0.384	0.362571	0.388889	0.00925	0.048	0.0263175	0.0119201	0.125	0.0676735
2	1	2	2	1	1	1.061	1.065	0.4218	0.45	0.519222	0.534286	0.004	0.0282	0.0150635	0.00375587	0.0626667	0.0281937
3	0	2	2	1	1	0.992	0.99	0.51925	0.513	0.4765	0.486667	0.002	0.00625	0.0101667	0.0020202	0.0121832	0.0208904
4	2	2	2	1	1	1.112	1.12	0.412833	0.432	0.555909	0.56	0.008	0.0191667	0.00409091	0.00714286	0.0443673	0.00730519
5	2	2	2	1	1	0.941667	0.943333	0.397167	0.38	0.476	0.470909	0.00166667	0.0171667	0.00509091	0.00176678	0.0451754	0.0108108
6	1	2	2	1	1	1.059	1.035	0.495	0.444	0.527444	0.52	0.024	0.051	0.00744444	0.0231884	0.114865	0.0143162
7	1	2	2	1	1	1.0194	1.004	0.3834	0.356	0.5097	0.502	0.0154	0.0274	0.0077	0.0153386	0.0769663	0.0153386
8	2	2	2	1	1	1.029	1.04	0.379333	0.452	0.5225	0.513333	0.011	0.0726667	0.00916667	0.0105769	0.160767	0.0178571
9	2	2	2	1	1	1.12175	1.12	0.4405	0.43	0.563286	0.562857	0.00175	0.0105	0.000428571	0.0015625	0.0244186	0.000761421
10	1	2	2	1	1	0.836	0.83	0.36625	0.39	0.416857	0.42	0.006	0.02375	0.00314286	0.00722892	0.0608974	0.00748299
11	1	2	2	1	1	0.92025	0.92	0.3708	0.36	0.4743	0.464	0.00025	0.0108	0.0103	0.000271739	0.03	0.0221983
12	3	2	2	1	1	1.40625	1.405	0.355	0.385	0.659429	0.71	0.00125	0.03	0.0505714	0.00088968	0.0779221	0.0712274
13	3	2	2	1	1	1.3	1.29778	0.5216	0.524	0.65	0.656842	0.00222222	0.0024	0.00684211	0.00171233	0.00458015	0.0104167
14	1	2	2	1	1	0.83975	0.84	0.3716	0.372	0.4223	0.412	0.00025	0.0004	0.0103	0.000297619	0.00107527	0.025
15	3	2	2	1	1	1.47338	1.46222	0.538444	0.552	0.786111	0.733684	0.0111528	0.0135556	0.0524269	0.00762728	0.0245572	0.071457
16	3	2	2	1	1	1.19933	1.2	0.377	0.325714	0.626615	0.613846	0.000666667	0.0512857	0.0127692	0.000555556	0.157456	0.020802
17	1	2	2	1	1	1.0452	1.04	0.427833	0.44	0.530909	0.525455	0.0052	0.0121667	0.00545455	0.005	0.0276515	0.0103806
18	2	2	2	1	1	1.0664	1.068	0.396	0.416667	0.526818	0.527273	0.0016	0.0206667	0.000454545	0.00149813	0.0496	0.000862069
19	2	2	2	1	1	1.33757	1.34	0.434625	0.515556	0.706187	0.667059	0.00242857	0.0809306	0.0391287	0.00181237	0.156977	0.0554083
20	3	2	2	1	1	1.43129	1.42286	0.607375	0.695	0.707375	0.7075	0.00842857	0.087625	0.000125	0.00592369	0.126079	0.000176678
21	3	2	2	1	1	1.17867	1.17778	0.46	0.396	0.589333	0.588889	0.000888889	0.064	0.000444444	0.000754717	0.161616	0.000754717
22	3	2	2	1	1	1.0895	1.10333	0.527143	0.465714	0.553769	0.558571	0.0138333	0.0614286	0.0048022	0.0125378	0.131902	0.00859729
23	2	2	2	1	1	0.900833	0.903333	0.506286	0.451429	0.466769	0.447692	0.0025	0.0548571	0.0190769	0.00276753	0.121519	0.0426117
24	0	2	2	1	1	0.9688	0.952	0.454	0.41	0.493636	0.472727	0.0168	0.044	0.0209091	0.0176471	0.107317	0.0442308
25	0	2	2	1	1	1.11	1.105	0.4242	0.44	0.561111	0.553333	0.005	0.0158	0.00777778	0.00452489	0.0359091	0.0140562
26	0	2	2	1	1	0.7556	0.768	0.369833	0.34	0.383	0.38	0.0124	0.0298333	0.003	0.0161458	0.0877451	0.00789474
27	1	2	2	1	1	0.865	0.864	0.386333	0.346667	0.442083	0.435	0.001	0.0396667	0.00708333	0.00115741	0.114423	0.0162835
28	1	2	2	1	1	0.9045	0.895	0.416	0.384	0.4478	0.438	0.0095	0.032	0.0098	0.0106145	0.0833333	0.0223744
29	0	2	2	1	1	0.72975	0.735	0.3326	0.352	0.377444	0.364444	0.00525	0.0194	0.013	0.00714286	0.0551136	0.0356707
30	1	2	2	1	1	0.81325	0.8125	0.293111	0.302222	0.407353	0.409412	0.00075	0.00911111	0.00205882	0.000923077	0.0301471	0.00502874
31	3	2	2	1	1	1.13333	1.18	0.4	0.395	0.551769	0.59	0.0466667	0.005	0.0382308	0.039548	0.0126582	0.0647979
32	3	2	2	1	1	1.77038	1.7725	0.4081	0.511111	0.888389	0.887778	0.002125	0.103011	0.000611111	0.00119887	0.201543	0.00068836
33	2	2	2	1	1	1.24143	1.26286	0.422125	0.4725	0.620714	0.631429	0.0214286	0.050375	0.0107143	0.0169683	0.106614	0.0169683
34	1	2	2	1	1	0.816	0.845	0.3635	0.376	0.453333	0.413333	0.029	0.0125	0.04	0.0343195	0.0332447	0.0967742
35	2	2	2	1	1	1.228	1.15333	0.419167	0.394286	0.59625	0.587692	0.0746667	0.024881	0.00855769	0.0647399	0.0631039	0.0145615
36	3	2	2	1	1	1.4495	1.43429	0.446889	0.4825	0.78275	0.729333	0.0152143	0.0356111	0.0534167	0.0106076	0.0738054	0.0732404
37	0	2	2	1	1	0.75525	0.77	0.3676	0.344	0.3893	0.388	0.01475	0.0236	0.0013	0.0191558	0.0686047	0.00335052
38	2	2	2	1	1	0.7476	0.756	0.369667	0.356667	0.381333	0.385455	0.0084	0.013	0.00412121	0.0111111	0.0364486	0.0106918
39	3	2	2	1	1	1.44686	1.51333	0.4585	0.462857	0.723429	0.74	0.0664762	0.00435714	0.0165714	0.043927	0.00941358	0.0223938
40	1	2	2	1	1	0.99475	0.99	0.4268	0.404	0.5015	0.492	0.00475	0.0228	0.0095	0.00479798	0.0564356	0.0193089
41	2	2	2	1	1	1.146	1.13778	0.358	0.396	0.573	0.571579	0.00822222	0.038	0.00142105	0.00722656	0.0959596	0.00248619
42	2	2	2	1	1	1.16671	1.16571	0.4605	0.46	0.603867	0.6075	0.001	0.0005	0.00363333	0.000857843	0.00108696	0.0059808
43	0	2	2	1	1	0.7905	0.785	0.3086	0.368	0.3959	0.392	0.0055	0.0594	0.0039	0.00700637	0.161413	0.00994898
44	3	2	2	1	1	1.614	1.66	0.369111	0.390909	0.852579	0.831429	0.046	0.021798	0.0211504	0.0277108	0.0557623	0.0254386
45	0	2	2	1	1	0.8242	0.808	0.380333	0.366667	0.4121	0.404	0.0162	0.0136667	0.0081	0.0200495	0.0372727	0.0200495
46	1	2	2	1	1	0.959	0.966667	0.451714	0.388571	0.485286	0.486154	0.0162	0.00766667	0.000868132	0.00793103	0.0169724	0.00178571
47	1	2	2	1	1	0.9478	0.928	0.4105	0.4	0.4739	0.464	0.0198	0.0105	0.0099	0.0213362	0.02625	0.0213362
48	3	2	2	1	1	2.8714	2.872	0.469273	0.498182	1.4357	1.436	0.0006	0.0289091	0.0003	0.000208914	0.0580292	0.000208914
49	2	2	2	1	1	1.2685	1.26667	0.511857	0.462857	0.662714	0.662857	0.00183333	0.049	0.000142857	0.00144737	0.105864	0.000215517
50	0	2	2	1	1	0.838667	0.826667	0.41925	0.375	0.43525	0.42	0.012	0.04425	0.01525	0.0145161	0.118	0.0363095
51	1	2	2	1	1	0.899	0.88	0.371	0.363333	0.452	0.445455	0.019	0.00766667	0.00654545	0.0215909	0.0211009	0.0146939
52	3	2	2	1	1	1.55157	1.55143	0.490375	0.5	0.775786	0.77125	0.000142857	0.009625	0.00453571	9.2081e-05	0.01925	0.00588099
53	0	2	2	1	1	0.954	0.96	0.3986	0.38	0.466	0.48	0.006	0.0186	0.014	0.00625	0.0489474	0.0291667
54	0	2	2	1	1	0.9608	0.96	0.351	0.37	0.491727	0.478182	0.0008	0.019	0.0135455	0.000833333	0.0513514	0.028327
55	0	2	2	1	1	0.833	0.815	0.367833	0.352	0.4165	0.411111	0.018	0.0158333	0.00538889	0.0220859	0.0449811	0.0131081
56	0	2	2	1	1	0.979	0.98	0.3952	0.4	0.472667	0.484444	0.001	0.0048	0.0117778	0.00102041	0.012	0.0243119
57	0	2	2	1	1	0.6595	0.655	0.3038	0.3	0.3415	0.334	0.0045	0.0038	0.0075	0.00687023	0.0126667	0.0224551
58	0	2	2	1	1	0.887	0.895	0.38925	0.352	0.434286	0.4475	0.008	0.03725	0.0132143	0.00893855	0.105824	0.0295291
59	3	2	2	1	1	1.35229	1.35429	0.497	0.5	0.6878	0.692	0.002	0.003	0.0042	0.00147679	0.006	0.00606936
60	2	2	2	1	1	1.22086	1.22286	0.40025	0.4125	0.623833	0.611429	0.002	0.01225	0.0124048	0.00163551	0.029697	0.0202882

## Sheet: TUG_R
ID number	Severity	Test (0=Overground walk, 1=T25W, 2=TUG, 3=6MW)	Speed (0=slow, 1=normal, 2=fast)	Trial	Side(1=Left, 2=Right)	Stride_AVG_mc10	Stride_AVG_xsens	Swing_AVG_mc10	Swing_AVG_xsens	Step_AVG_mc10	Step_AVG_xsens	ABS_ACC_STT_MC10	ABS_ACC_SWT_MC10	ABS_ACC_SPT_MC10	REL_ACC_STT_MC10	REL_ACC_SWT_MC10	REL_ACC_SPT_MC10
1	2	2	2	1	2	0.77525	0.776	0.391	0.328			0.00075	0.063		0.000966495	0.192073
2	1	2	2	1	2	1.0635	1.07	0.4404	0.465			0.0065	0.0246		0.00607477	0.0529032
3	0	2	2	1	2	0.953	0.98	0.516	0.525			0.027	0.009		0.027551	0.0171429
4	2	2	2	1	2	1.1145	1.08857	0.3935	0.417143			0.0259286	0.0236429		0.0238189	0.0566781
5	2	2	2	1	2	0.934333	0.936667	0.423	0.4			0.00233333	0.023		0.0024911	0.0575
6	1	2	2	1	2	1.05475	1.055	0.4302	0.432			0.00025	0.0018		0.000236967	0.00416667
7	1	2	2	1	2	1.02667	1.02333	0.456333	0.403333			0.00333333	0.053		0.00325733	0.131405
8	2	2	2	1	2	1.045	1.024	0.5405	0.468			0.021	0.0725		0.0205078	0.154915
9	2	2	2	1	2	1.129	1.13	0.505	0.475			0.001	0.03		0.000884956	0.0631579
10	1	2	2	1	2	0.84025	0.845	0.40475	0.36			0.00475	0.04475		0.0056213	0.124306
11	1	2	2	1	2	0.9486	0.928	0.409833	0.346667			0.0206	0.0631667		0.0221983	0.182212
12	3	2	2	1	2	1.3935	1.42	0.74325	0.6			0.0265	0.14325		0.018662	0.23875
13	3	2	2	1	2	1.27588	1.30889	0.468778	0.474			0.0330139	0.00522222		0.0252228	0.0110173
14	1	2	2	1	2	0.8446	0.824	0.43	0.416667			0.0206	0.0133333		0.025	0.032
15	3	2	2	1	2	1.47911	1.47556	0.5286	0.54			0.00355556	0.0114		0.00240964	0.0211111
16	3	2	2	1	2	1.24633	1.21	0.608286	0.582857			0.0363333	0.0254286		0.0300275	0.0436275
17	1	2	2	1	2	1.083	1.06	0.548667	0.473333			0.023	0.0753333		0.0216981	0.159155
18	2	2	2	1	2	1.053	1.048	0.447333	0.413333			0.005	0.034		0.00477099	0.0822581
19	2	2	2	1	2	1.33638	1.345	0.485222	0.491111			0.008625	0.00588889		0.00641264	0.011991
20	3	2	2	1	2	1.41475	1.415	0.462778	0.422222			0.00025	0.0405556		0.000176678	0.0960526
21	3	2	2	1	2	1.19063	1.1875	0.485778	0.453333			0.003125	0.0324444		0.00263158	0.0715686
22	3	2	2	1	2	1.12767	1.11714	0.420143	0.38			0.0105238	0.0401429		0.00942029	0.105639
23	2	2	2	1	2	0.899667	0.893333	0.519143	0.445714			0.00633333	0.0734286		0.00708955	0.164744
24	0	2	2	1	2	0.98	0.956	0.406167	0.416667			0.024	0.0105		0.0251046	0.0252
25	0	2	2	1	2	1.1095	1.11	0.4358	0.372			0.0005	0.0638		0.00045045	0.171505
26	0	2	2	1	2	0.766	0.76	0.359857	0.331429			0.006	0.0284286		0.00789474	0.0857759
27	1	2	2	1	2	0.884167	0.87	0.402571	0.36			0.0141667	0.0425714		0.0162835	0.118254
28	1	2	2	1	2	0.8956	0.876	0.433	0.39			0.0196	0.043		0.0223744	0.110256
29	0	2	2	1	2	0.73425	0.725	0.3794	0.28			0.00925	0.0994		0.0127586	0.355
30	1	2	2	1	2	0.81825	0.8225	0.359111	0.342222			0.00425	0.0168889		0.00516717	0.0493506
31	3	2	2	1	2	1.14967	1.15	0.499714	0.485714			0.000333333	0.014		0.000289855	0.0288235
32	3	2	2	1	2	1.8054	1.808	0.465455	0.401818			0.0026	0.0636364		0.00143805	0.158371
33	2	2	2	1	2	1.2715	1.27	0.613143	0.554286			0.0015	0.0588571		0.0011811	0.106186
34	1	2	2	1	2	0.839667	0.815	0.424	0.376			0.0246667	0.048		0.0302658	0.12766
35	2	2	2	1	2	1.1925	1.21667	0.455429	0.474286			0.0241667	0.0188571		0.019863	0.039759
36	3	2	2	1	2	1.43143	1.43429	0.452	0.4475			0.00285714	0.0045		0.00199203	0.0100559
37	0	2	2	1	2	0.7786	0.776	0.4125	0.34			0.0026	0.0725		0.00335052	0.213235
38	2	2	2	1	2	0.762667	0.796	0.328571	0.356667			0.0333333	0.0280952		0.041876	0.0787717
39	3	2	2	1	2	1.44317	1.44	0.590857	0.551429			0.00316667	0.0394286		0.00219907	0.0715026
40	1	2	2	1	2	1.003	0.984	0.410167	0.37			0.019	0.0401667		0.0193089	0.108559
41	2	2	2	1	2	1.1345	1.14667	0.539778	0.466			0.0121667	0.0737778		0.0106105	0.158321
42	2	2	2	1	2	1.19729	1.215	0.404	0.4			0.0177143	0.004		0.0145797	0.01
43	0	2	2	1	2	0.7918	0.784	0.36	0.36			0.0078	0		0.00994898	0
44	3	2	2	1	2	1.6199	1.614	0.517727	0.523636			0.0059	0.00590909		0.00365551	0.0112847
45	0	2	2	1	2	0.81375	0.815	0.3992	0.32			0.00125	0.0792		0.00153374	0.2475
46	1	2	2	1	2	0.970571	0.99	0.444875	0.377143			0.0194286	0.0677321		0.0196248	0.179593
47	1	2	2	1	2	0.9355	0.925	0.433	0.408			0.0105	0.025		0.0113514	0.0612745
48	3	2	2	1	2	2.96589	2.96444	0.655	0.594			0.00144444	0.061		0.000487256	0.102694
49	2	2	2	1	2	1.32543	1.32571	0.430778	0.3825			0.000285714	0.0482778		0.000215517	0.126216
50	0	2	2	1	2	0.8705	0.84	0.4372	0.376			0.0305	0.0612		0.0363095	0.162766
51	1	2	2	1	2	0.904	0.916	0.433333	0.386667			0.012	0.0466667		0.0131004	0.12069
52	3	2	2	1	2	1.54983	1.5425	0.59	0.504444			0.00733333	0.0855556		0.00475419	0.169604
53	0	2	2	1	2	0.935	0.965	0.3972	0.396			0.03	0.0012		0.0310881	0.0030303
54	0	2	2	1	2	0.9876	0.96	0.440833	0.396667			0.0276	0.0441667		0.02875	0.111345
55	0	2	2	1	2	0.839	0.845	0.3598	0.356			0.006	0.0038		0.00710059	0.0106742
56	0	2	2	1	2	0.9795	0.965	0.456	0.428			0.0145	0.028		0.0150259	0.0654206
57	0	2	2	1	2	0.683	0.668	0.2956	0.26			0.015	0.0356		0.0224551	0.136923
58	0	2	2	1	2	0.867333	0.86	0.4195	0.395			0.00733333	0.0245		0.00852713	0.0620253
59	3	2	2	1	2	1.37571	1.37143	0.59575	0.5975			0.00428571	0.00175		0.003125	0.00292887
60	2	2	2	1	2	1.2332	1.23667	0.5505	0.557143			0.00346667	0.00664286		0.00280323	0.0119231

## Sheet: 6MW_SLow_L
ID number	Severity	Test (0=Overground walk, 1=T25W, 2=TUG, 3=6MW)	Speed (0=slow, 1=normal, 2=fast)	trial	Side(1=Left, 2=Right)	Stride_AVG_mc10	Stride_AVG_xsens	Swing_AVG_mc10	Swing_AVG_xsens	Step_AVG_mc10	Step_AVG_xsens	ABS_ACC_STT_MC10	ABS_ACC_SWT_MC10	ABS_ACC_SPT_MC10	REL_ACC_STT_MC10	REL_ACC_SWT_MC10	REL_ACC_SPT_MC10
1	2	3	0	1	1	1.29745	1.29812	0.518681	0.485118	0.646572	0.656206	0.000670588	0.0335628	0.00963383	0.000516585	0.0691848	0.0146811
2	1	3	0	1	1	1.11401	1.11398	0.461234	0.464631	0.556888	0.556726	3.34002e-05	0.00339676	0.00016188	2.99828e-05	0.00731066	0.000290771
3	0	3	0	1	1	1.29897	1.29875	0.521953	0.515608	0.649732	0.649333	0.000222656	0.0063451	0.000398236	0.000171439	0.0123061	0.000613299
4	2	3	0	1	1	1.64939	1.64916	0.494419	0.543229	0.824276	0.827198	0.000231579	0.0488103	0.00292175	0.000140423	0.0898522	0.00353211
5	2	3	0	1	1	1.33064	1.33057	0.534251	0.51065	0.665039	0.664775	7.4619e-05	0.0236006	0.000264035	5.60805e-05	0.0462168	0.00039718
6	1	3	0	1	1	1.1117	1.11197	0.514463	0.5432	0.556336	0.556446	0.00026954	0.0287369	0.000109841	0.000242398	0.052903	0.000197398
7	1	3	0	1	1	1.27754	1.27829	0.469008	0.43642	0.638552	0.638499	0.000749476	0.0325875	5.29827e-05	0.000586313	0.0746699	8.29801e-05
8	2	3	0	1	1	1.50893	1.50884	0.458442	0.444558	0.755808	0.756323	9.76744e-05	0.0138837	0.000514834	6.47349e-05	0.0312304	0.000680707
9	2	3	0	1	1	1.34886	1.34869	0.529885	0.489344	0.673911	0.673834	0.00017623	0.040541	7.72505e-05	0.000130667	0.0828476	0.000114643
10	1	3	0	1	1	1.1153	1.11517	0.429534	0.445235	0.557708	0.557622	0.000130872	0.0157013	8.56424e-05	0.000117357	0.0352653	0.000153585
11	1	3	0	1	1	1.12144	1.12128	0.45548	0.423813	0.560777	0.560843	0.000160643	0.031667	6.53736e-05	0.000143268	0.0747194	0.000116563
12	3	3	0	1	1	2.18756	2.18507	0.478599	0.494225	1.09745	1.09683	0.00248592	0.0156268	0.000620462	0.00113768	0.0316187	0.000565686
13	3	3	0	1	1	2.08994	2.08855	0.661596	0.626144	1.01023	1.01009	0.00138777	0.0354522	0.000142448	0.000664463	0.05662	0.000141005
14	1	3	0	1	1	0.978651	0.978542	0.442119	0.408081	0.489528	0.489548	0.000108889	0.0340378	2.04413e-05	0.000111276	0.0834093	4.17554e-05
15	3	3	0	1	1	1.60435	1.60408	0.696562	0.617624	0.802437	0.802364	0.000266933	0.0789378	7.25535e-05	0.000166409	0.127809	9.04247e-05
16	3	3	0	1	1	2.31447	2.3117	0.570963	0.6125	1.15611	1.15434	0.00276195	0.0415373	0.00176706	0.00119477	0.067816	0.00153079
17	1	3	0	1	1	1.23239	1.2323	0.507771	0.484428	0.615783	0.615686	9.62963e-05	0.0233432	9.66436e-05	7.81438e-05	0.0481871	0.000156969
18	2	3	0	1	1	2.23916	2.22643	0.709071	0.632057	1.11259	1.1106	0.0127297	0.0770147	0.00199064	0.00571754	0.121848	0.00179241
19	2	3	0	1	1	1.81979	1.81862	0.653972	0.612881	0.911161	0.910997	0.0011736	0.0410902	0.000163986	0.000645322	0.0670444	0.000180007
20	3	3	0	1	1	2.06844	2.09493	0.602987	0.590199	1.04358	1.04838	0.0264962	0.0127882	0.00479868	0.0126478	0.0216676	0.00457725
21	3	3	0	1	1	2.01527	2.01696	0.619629	0.588302	1.00401	1.00512	0.00168987	0.031327	0.00110421	0.000837831	0.0532499	0.00109859
22	3	3	0	1	1	1.48265	1.48172	0.552857	0.520631	0.741172	0.740866	0.000933696	0.0322259	0.000306613	0.000630144	0.0618978	0.000413858
23	2	3	0	1	1	1.31547	1.31554	0.571619	0.562698	0.658382	0.657931	6.77291e-05	0.00892063	0.000451375	5.14839e-05	0.0158533	0.000686052
24	0	3	0	1	1	1.06912	1.06843	0.444821	0.432675	0.534889	0.534652	0.00068613	0.0121463	0.00023716	0.000642183	0.0280725	0.000443578
25	0	3	0	1	1	1.45423	1.45369	0.464462	0.480619	0.729283	0.729172	0.000543254	0.0161572	0.000111004	0.000373707	0.0336175	0.000152233
26	0	3	0	1	1	1.00025	1.00012	0.434189	0.43645	0.500131	0.500144	0.000126868	0.00226091	1.31186e-05	0.000126853	0.00518024	2.62297e-05
27	1	3	0	1	1	1.03673	1.03648	0.448806	0.397538	0.518618	0.518565	0.00025	0.0512677	5.2888e-05	0.000241201	0.128963	0.000101989
28	1	3	0	1	1	1.08331	1.08329	0.474588	0.43582	0.541708	0.541529	2.25806e-05	0.0387685	0.000179407	2.08445e-05	0.0889553	0.000331298
29	0	3	0	1	1	1.12681	1.12667	0.453648	0.477315	0.563224	0.563344	0.000144781	0.0236678	0.000119766	0.000128504	0.0495852	0.000212598
30	1	3	0	1	1	1.33185	1.33161	0.480601	0.516305	0.665882	0.665803	0.000237299	0.0357044	7.9075e-05	0.000178204	0.0691537	0.000118766
31	3	3	0	1	1	1.45792	1.45768	0.47172	0.459022	0.730075	0.729936	0.000236607	0.0126978	0.000138752	0.000162318	0.0276627	0.000190088
32	3	3	0	1	1	1.86658	1.8755	0.418544	0.402346	0.939956	0.939444	0.00892649	0.016198	0.000511111	0.00475952	0.0387009	0.000544057
33	2	3	0	1	1	2.0582	2.05587	0.593116	0.558462	1.02914	1.02848	0.00233033	0.0346546	0.00065193	0.0011335	0.0620537	0.000633874
34	1	3	0	1	1	1.201	1.20086	0.519566	0.490681	0.600702	0.600556	0.000140288	0.0288853	0.000146351	0.000116822	0.0588678	0.000243692
35	2	3	0	1	1	1.6672	1.66732	0.423682	0.462256	0.832907	0.832958	0.000118557	0.0385744	5.13447e-05	7.11062e-05	0.083448	6.16414e-05
36	3	3	0	1	1	2.74854	2.74752	0.552855	0.633818	1.37428	1.37277	0.00101835	0.0809636	0.00151141	0.000370642	0.12774	0.00110099
37	0	3	0	1	1	1.26828	1.26821	0.440866	0.425227	0.633782	0.63381	6.56982e-05	0.0156385	2.74725e-05	5.18038e-05	0.0367767	4.33451e-05
38	2	3	0	1	1	1.31729	1.31714	0.515696	0.517391	0.65843	0.658171	0.000150794	0.00169565	0.000259048	0.000114485	0.00327731	0.000393587
39	3	3	0	1	1	3.55281	3.55494	0.761312	0.773	1.76753	1.77067	0.00212658	0.0116875	0.00314153	0.000598205	0.0151197	0.00177421
40	1	3	0	1	1	1.33323	1.33255	0.548528	0.535968	0.667736	0.667495	0.000676113	0.0125605	0.000240777	0.000507383	0.0234351	0.000360717
41	2	3	0	1	1	1.42985	1.42948	0.469268	0.459048	0.714125	0.713763	0.000369565	0.0102208	0.000362006	0.000258532	0.0222652	0.00050718
42	2	3	0	1	1	1.48411	1.48382	0.53973	0.467964	0.741896	0.742035	0.000295455	0.0717665	0.000138754	0.000199118	0.153359	0.000186991
43	0	3	0	1	1	1.11061	1.11043	0.497398	0.504079	0.554906	0.554896	0.000184818	0.00668092	9.56938e-06	0.000166439	0.0132537	1.72453e-05
44	3	3	0	1	1	2.43079	2.43048	0.595819	0.553386	1.2145	1.21438	0.00031746	0.0424331	0.000120438	0.000130617	0.076679	9.91765e-05
45	0	3	0	1	1	1.3013	1.30086	0.491365	0.471641	0.650628	0.650566	0.00043253	0.0197241	6.22642e-05	0.000332495	0.0418201	9.57077e-05
46	1	3	0	1	1	1.07369	1.07363	0.467961	0.413397	0.536584	0.536795	5.83156e-05	0.0545645	0.000211352	5.43163e-05	0.131991	0.000393729
47	1	3	0	1	1	1.52566	1.52444	0.569268	0.551705	0.76239	0.76177	0.00121593	0.0175625	0.000620223	0.000797624	0.0318332	0.000814187
48	3	3	0	1	1	3.30019	3.30034	0.398525	0.400333	1.63914	1.6313	0.000155172	0.00180874	0.00783851	4.7017e-05	0.00451809	0.00480506
49	2	3	0	1	1	1.76503	1.76495	0.618224	0.643169	0.883904	0.883437	8.79121e-05	0.0249454	0.000466396	4.98101e-05	0.038785	0.000527933
50	0	3	0	1	1	1.2649	1.26466	0.495152	0.480608	0.632725	0.632697	0.000240458	0.0145437	2.75229e-05	0.000190137	0.0302611	4.3501e-05
51	1	3	0	1	1	1.22921	1.22897	0.439518	0.48967	0.614005	0.613947	0.000236054	0.0501519	5.84165e-05	0.000192074	0.10242	9.51491e-05
52	3	3	0	1	1	2.02594	2.02555	0.563815	0.561282	1.01156	1.01151	0.000393921	0.00253324	5.25345e-05	0.000194476	0.0045133	5.19369e-05
53	0	3	0	1	1	1.20584	1.20578	0.511289	0.492734	0.603587	0.603449	6.44064e-05	0.018555	0.000137631	5.34149e-05	0.0376572	0.000228073
54	0	3	0	1	1	1.4204	1.41983	0.549731	0.602288	0.707598	0.707373	0.000573646	0.0525574	0.000225652	0.000404025	0.0872628	0.000319
55	0	3	0	1	1	1.10442	1.10429	0.440885	0.451908	0.552236	0.552153	0.000132013	0.011023	8.25587e-05	0.000119546	0.0243922	0.000149521
56	0	3	0	1	1	1.17394	1.17387	0.482392	0.515088	0.586745	0.586983	7.06202e-05	0.0326961	0.00023855	6.016e-05	0.0634768	0.0004064
57	0	3	0	1	1	1.14133	1.13736	0.510705	0.501149	0.569418	0.568576	0.003974	0.00955644	0.000841928	0.00349407	0.0190691	0.00148077
58	0	3	0	1	1	1.26869	1.26885	0.546795	0.55924	0.634578	0.634239	0.000164122	0.0124449	0.00033945	0.000129347	0.0222532	0.000535208
59	3	3	0	1	1	2.35047	2.37008	0.656069	0.666154	1.17624	1.18064	0.0196124	0.0100846	0.0044	0.008275	0.0151386	0.00372678
60	2	3	0	1	1	1.57838	1.57824	0.508845	0.527961	0.788536	0.789259	0.000136585	0.0191165	0.000723296	8.65426e-05	0.0362082	0.000916424

## Sheet: 6MW_Comf_L
ID number	Severity	Test (0=Overground walk, 1=T25W, 2=TUG, 3=6MW)	Speed (0=slow, 1=normal, 2=fast)	trial	Side(1=Left, 2=Right)	Stride_AVG_mc10	Stride_AVG_xsens	Swing_AVG_mc10	Swing_AVG_xsens	Step_AVG_mc10	Step_AVG_xsens	ABS_ACC_STT_MC10	ABS_ACC_SWT_MC10	ABS_ACC_SPT_MC10	REL_ACC_STT_MC10	REL_ACC_SWT_MC10	REL_ACC_SPT_MC10
1	2	3	1	1	1	1.18349	1.18329	0.486947	0.465123	0.591602	0.591336	0.000206294	0.0218246	0.00026646	0.00017434	0.0469221	0.000450607
2	1	3	1	1	1	1.00027	1.00012	0.428532	0.433049	0.5003	0.50006	0.000151147	0.00451687	0.000240449	0.000151128	0.0104304	0.000480841
3	0	3	1	1	1	1.16316	1.16307	0.499201	0.471615	0.581974	0.58167	9.48659e-05	0.0275853	0.000303879	8.15654e-05	0.0584912	0.000522426
4	2	3	1	1	1	1.44588	1.44561	0.451425	0.506335	0.723011	0.722863	0.000266968	0.0549095	0.000147505	0.000184675	0.108445	0.000204057
5	2	3	1	1	1	1.15049	1.15028	0.480622	0.461831	0.575857	0.576388	0.000207893	0.0187905	0.000531513	0.000180732	0.0406871	0.000922144
6	1	3	1	1	1	0.98992	0.99	0.464743	0.498761	0.495648	0.495851	8.01187e-05	0.0340185	0.000202801	8.0928e-05	0.0682059	0.000408996
7	1	3	1	1	1	1.15189	1.15215	0.436732	0.390486	0.575802	0.575589	0.000266571	0.0462461	0.000212441	0.000231368	0.118432	0.000369085
8	2	3	1	1	1	1.39453	1.39462	0.422779	0.439402	0.697816	0.697331	8.7725e-05	0.016623	0.000485355	6.29027e-05	0.037831	0.000696019
9	2	3	1	1	1	1.20406	1.20401	0.488935	0.454891	0.602065	0.601975	4.35833e-05	0.034044	8.97177e-05	3.61983e-05	0.0748401	0.000149039
10	1	3	1	1	1	1.01701	1.01677	0.408536	0.421768	0.50887	0.508741	0.000240798	0.0132319	0.000129274	0.000236827	0.0313725	0.000254106
11	1	3	1	1	1	1.00934	1.00925	0.421973	0.397126	0.504818	0.505007	9.41242e-05	0.0248471	0.00018883	9.32616e-05	0.0625674	0.000373915
12	3	3	1	1	1	1.7763	1.77542	0.392006	0.403575	0.889278	0.8888	0.000881006	0.0115699	0.000477778	0.000496224	0.0286684	0.000537554
13	3	3	1	1	1	1.82389	1.82297	0.538057	0.588701	0.907824	0.907384	0.000916446	0.0506434	0.000440045	0.00050272	0.0860258	0.000484725
14	1	3	1	1	1	0.84881	0.8486	0.409107	0.372718	0.424565	0.424623	0.000210474	0.036389	5.82369e-05	0.000248025	0.0976315	0.00013715
15	3	3	1	1	1	1.432	1.43181	0.656052	0.580088	0.714854	0.716134	0.000198219	0.0759647	0.00128059	0.00013844	0.130954	0.0017882
16	3	3	1	1	1	1.92898	1.93036	0.59521	0.600473	0.963093	0.963631	0.00137522	0.00526379	0.0005378	0.000712415	0.00876607	0.000558098
17	1	3	1	1	1	1.0784	1.07827	0.471895	0.445751	0.539073	0.539039	0.000134615	0.0261438	3.39957e-05	0.000124844	0.0586511	6.30673e-05
18	2	3	1	1	1	1.69582	1.69583	0.531594	0.496373	0.847007	0.847079	1.65794e-05	0.0352207	7.17452e-05	9.77655e-06	0.0709561	8.46972e-05
19	2	3	1	1	1	1.69906	1.69864	0.599575	0.549792	0.84831	0.848337	0.000418848	0.0497838	2.72953e-05	0.000246579	0.0905503	3.2175e-05
20	3	3	1	1	1	1.78885	1.79831	0.562883	0.56236	0.89913	0.90096	0.00945115	0.000523131	0.00182968	0.00525559	0.000930243	0.00203081
21	3	3	1	1	1	1.56656	1.56628	0.524875	0.509135	0.783707	0.783486	0.000275362	0.0157404	0.000221135	0.000175807	0.030916	0.000282245
22	3	3	1	1	1	1.36093	1.36636	0.525996	0.497284	0.680055	0.681383	0.00542948	0.028712	0.00132817	0.00397367	0.0577375	0.00194923
23	2	3	1	1	1	1.16665	1.1672	0.551958	0.530453	0.582248	0.58539	0.000551229	0.0215054	0.00314151	0.000472265	0.0405415	0.00536652
24	0	3	1	1	1	1.01595	1.0158	0.507494	0.434731	0.507924	0.507936	0.00015015	0.0727635	1.17379e-05	0.000147815	0.167376	2.31091e-05
25	0	3	1	1	1	1.08783	1.08693	0.428529	0.464756	0.544479	0.544157	0.000899257	0.0362265	0.00032126	0.000827338	0.0779474	0.00059038
26	0	3	1	1	1	0.916278	0.91627	0.434406	0.418544	0.457931	0.457979	7.35776e-06	0.0158614	4.83744e-05	8.03012e-06	0.0378967	0.000105626
27	1	3	1	1	1	0.950812	0.950756	0.42819	0.378156	0.475739	0.475668	5.60224e-05	0.0500335	7.12006e-05	5.8924e-05	0.132309	0.000149686
28	1	3	1	1	1	0.973301	0.973276	0.449443	0.406877	0.486393	0.486351	2.49975e-05	0.0425661	4.20806e-05	2.56839e-05	0.104617	8.65232e-05
29	0	3	1	1	1	1.0722	1.07195	0.456417	0.452484	0.536408	0.536634	0.000252396	0.00393312	0.000225503	0.000235455	0.00869229	0.000420218
30	1	3	1	1	1	1.15307	1.15285	0.447082	0.459452	0.576676	0.576517	0.000213284	0.0123696	0.000158667	0.000185005	0.0269225	0.000275216
31	3	3	1	1	1	1.31947	1.31928	0.451778	0.429444	0.659711	0.659502	0.000191235	0.0223333	0.000208812	0.000144954	0.0520052	0.000316621
32	3	3	1	1	1	1.68041	1.68042	0.438333	0.403827	0.841339	0.841432	8.2897e-06	0.034506	9.29899e-05	4.93312e-06	0.0787208	0.000110514
33	2	3	1	1	1	1.52071	1.52047	0.482075	0.466948	0.76587	0.765516	0.000235849	0.0151268	0.000353968	0.000155116	0.0323949	0.000462391
34	1	3	1	1	1	1.09745	1.09727	0.493513	0.461618	0.548637	0.548571	0.000173527	0.0318949	6.53639e-05	0.000158144	0.0690936	0.000119153
35	2	3	1	1	1	1.47314	1.47291	0.428502	0.478214	0.736341	0.736352	0.000220337	0.049712	1.07296e-05	0.000149592	0.103953	1.45713e-05
36	3	3	1	1	1	2.32789	2.32737	0.582269	0.630746	1.16238	1.16231	0.000526316	0.0884776	7.69231e-05	0.000226142	0.131909	6.61813e-05
37	0	3	1	1	1	1.06375	1.06368	0.413374	0.375506	0.53214	0.532055	6.74603e-05	0.0378676	8.43558e-05	6.34215e-05	0.100844	0.000158547
38	2	3	1	1	1	1.18246	1.18227	0.487675	0.477456	0.591197	0.591077	0.000187943	0.0102191	0.000119658	0.000158968	0.0214032	0.000202441
39	3	3	1	1	1	2.51037	2.50961	0.714848	0.7	1.27848	1.27851	0.000761405	0.0148481	3.11396e-05	0.000303396	0.0212116	2.43561e-05
40	1	3	1	1	1	1.11316	1.11311	0.476384	0.472079	0.556979	0.556795	5.02079e-05	0.0043049	0.000184295	4.51059e-05	0.00911902	0.000330992
41	2	3	1	1	1	1.25532	1.25481	0.449333	0.427041	0.627764	0.627581	0.000511278	0.0222921	0.000183265	0.000407454	0.0522014	0.000292018
42	2	3	1	1	1	1.41682	1.41672	0.545694	0.481888	0.708153	0.708082	9.40439e-05	0.0638056	7.04183e-05	6.63812e-05	0.132407	9.94493e-05
43	0	3	1	1	1	0.961573	0.962648	0.439295	0.458596	0.481497	0.48189	0.00107524	0.0193001	0.000393173	0.00111696	0.0420851	0.000815898
44	3	3	1	1	1	1.95723	1.95704	0.494798	0.461595	0.978623	0.978663	0.000197531	0.0332025	3.96023e-05	0.000100934	0.0719298	4.04657e-05
45	0	3	1	1	1	1.1277	1.12747	0.444191	0.405772	0.563784	0.563604	0.000222222	0.0384195	0.000179844	0.000197097	0.0946824	0.000319096
46	1	3	1	1	1	0.982052	0.981913	0.464436	0.40289	0.490858	0.49097	0.00013913	0.0615458	0.000112518	0.000141693	0.152761	0.000229174
47	1	3	1	1	1	1.21127	1.2078	0.492325	0.522284	0.602772	0.601852	0.00346754	0.0299584	0.000920195	0.00287094	0.0573604	0.00152894
48	3	3	1	1	1	2.72401	2.71902	0.42719	0.400941	1.34705	1.34599	0.00498796	0.0262493	0.00105934	0.00183447	0.0654692	0.000787037
49	2	3	1	1	1	1.63128	1.63106	0.60182	0.6173	0.81495	0.814845	0.000221106	0.01548	0.000105012	0.00013556	0.0250769	0.000128874
50	0	3	1	1	1	1.1804	1.18021	0.466919	0.453053	0.59008	0.589966	0.000191559	0.0138664	0.000113946	0.000162309	0.0306066	0.000193139
51	1	3	1	1	1	1.12117	1.1212	0.416983	0.439667	0.560431	0.56042	3.67893e-05	0.0226833	1.13086e-05	3.28123e-05	0.0515921	2.01787e-05
52	3	3	1	1	1	1.72702	1.72677	0.517663	0.504813	0.865556	0.865612	0.000247312	0.0128503	5.61224e-05	0.000143222	0.0254555	6.48356e-05
53	0	3	1	1	1	1.10792	1.10818	0.477401	0.485526	0.553978	0.553939	0.000260726	0.008125	3.82775e-05	0.000235273	0.0167344	6.91005e-05
54	0	3	1	1	1	1.26987	1.26939	0.494966	0.532243	0.634439	0.634385	0.000477099	0.0372776	5.3211e-05	0.000375849	0.0700386	8.38781e-05
55	0	3	1	1	1	0.982696	0.982609	0.418523	0.439711	0.491451	0.49128	8.69565e-05	0.0211879	0.000171589	8.84956e-05	0.0481859	0.00034927
56	0	3	1	1	1	1.0367	1.03655	0.444095	0.48184	0.518632	0.518299	0.000150769	0.0377454	0.000333385	0.000145452	0.0783359	0.00064323
57	0	3	1	1	1	1.02207	1.02187	0.471233	0.447892	0.511069	0.511056	0.000196585	0.0233411	1.32977e-05	0.000192377	0.0521132	2.602e-05
58	0	3	1	1	1	1.13327	1.13318	0.518414	0.46633	0.566695	0.566612	9.7973e-05	0.0520842	8.30619e-05	8.64588e-05	0.11169	0.000146594
59	3	3	1	1	1	1.93327	1.93423	0.587236	0.623537	0.956991	0.954602	0.000958739	0.0363002	0.0023892	0.000495669	0.0582167	0.00250283
60	2	3	1	1	1	1.3561	1.3559	0.45458	0.486857	0.677576	0.677992	0.00020082	0.0322776	0.000416487	0.000148108	0.0662978	0.000614295

## Sheet: 6MW_Fast_L
ID number	Severity	Test (0=Overground walk, 1=T25W, 2=TUG, 3=6MW)	Speed (0=slow, 1=normal, 2=fast)	trial	Side(1=Left, 2=Right)	Stride_AVG_mc10	Stride_AVG_xsens	Swing_AVG_mc10	Swing_AVG_xsens	Step_AVG_mc10	Step_AVG_xsens	ABS_ACC_STT_MC10	ABS_ACC_SWT_MC10	ABS_ACC_SPT_MC10	REL_ACC_STT_MC10	REL_ACC_SWT_MC10	REL_ACC_SPT_MC10
1	2	3	2	1	1	1.10188	1.10184	0.465931	0.470165	0.551016	0.55099	3.69797e-05	0.00423387	2.58184e-05	3.35617e-05	0.00900507	4.68582e-05
2	1	3	2	1	1	0.943306	0.94312	0.416972	0.41648	0.471802	0.471588	0.00018663	0.00049162	0.000214409	0.000197885	0.00118042	0.000454653
3	0	3	2	1	1	1.08372	1.08347	0.475383	0.448	0.542076	0.541792	0.00024528	0.0273826	0.00028399	0.000226383	0.061122	0.000524168
4	2	3	2	1	1	1.31313	1.31274	0.419741	0.482419	0.656365	0.656342	0.000391668	0.0626785	2.211e-05	0.000298359	0.129925	3.36866e-05
5	2	3	2	1	1	1.06805	1.06717	0.452126	0.435724	0.535574	0.533866	0.000883786	0.0164021	0.00170852	0.000828158	0.0376434	0.00320028
6	1	3	2	1	1	0.930648	0.930667	0.503287	0.472687	0.46577	0.466297	1.8622e-05	0.0305999	0.000526917	2.00093e-05	0.0647361	0.00113
7	1	3	2	1	1	1.14215	1.14213	0.416323	0.378144	0.571344	0.571314	2.29994e-05	0.0381784	2.93258e-05	2.01373e-05	0.100962	5.13304e-05
8	2	3	2	1	1	1.35276	1.35284	0.452348	0.502881	0.676636	0.676119	7.72111e-05	0.0505323	0.000517552	5.70734e-05	0.100486	0.000765475
9	2	3	2	1	1	1.125	1.12502	0.459706	0.428136	0.562607	0.562525	1.35708e-05	0.0315705	8.26111e-05	1.20627e-05	0.0737395	0.000146858
10	1	3	2	1	1	0.94539	0.945254	0.391508	0.404859	0.473143	0.47277	0.000136212	0.0133503	0.000372774	0.000144101	0.0329753	0.000788489
11	1	3	2	1	1	0.946746	0.94678	0.374624	0.37662	0.473777	0.474643	3.32223e-05	0.00199579	0.000865388	3.50898e-05	0.00529921	0.00182324
12	3	3	2	1	1	1.79369	1.79266	0.404421	0.411525	0.897093	0.897412	0.00103003	0.00710408	0.000319066	0.000574581	0.0172628	0.00035554
13	3	3	2	1	1	N/A	N/A	N/A	N/A	N/A	N/A	N/A	N/A	N/A	N/A	N/A	N/A
14	1	3	2	1	1	0.888614	0.888594	0.428294	0.383545	0.44554	0.445685	1.95922e-05	0.0447487	0.000144703	2.20485e-05	0.116671	0.000324675
15	3	3	2	1	1	1.27622	1.27617	0.606821	0.555019	0.639092	0.638837	5.07813e-05	0.0518016	0.000254987	3.97919e-05	0.0933329	0.000399143
16	3	3	2	1	1	1.91315	1.91737	0.617562	0.59619	0.954143	0.954454	0.00421646	0.0213717	0.000310924	0.00219909	0.035847	0.000325762
17	1	3	2	1	1	1.01202	1.01192	0.45085	0.428299	0.506108	0.505893	0.000104853	0.0225518	0.000215117	0.000103619	0.0526544	0.000425222
18	2	3	2	1	1	1.89449	1.90714	0.601667	0.583314	0.947344	0.950843	0.0126577	0.0183531	0.00349912	0.00663697	0.0314634	0.00368002
19	2	3	2	1	1	1.6329	1.64994	0.536638	0.545732	0.821182	0.820665	0.0170342	0.00909455	0.000517166	0.0103241	0.0166649	0.000630179
20	3	3	2	1	1	1.75452	1.76341	0.622665	0.694645	0.878788	0.881039	0.00889029	0.0719799	0.00225085	0.00504154	0.103621	0.00255476
21	3	3	2	1	1	1.41361	1.41362	0.503481	0.485494	0.707672	0.707407	8.62069e-06	0.0179871	0.000264758	6.0983e-06	0.0370492	0.000374265
22	3	3	2	1	1	1.37387	1.37342	0.582689	0.515519	0.686522	0.686387	0.00045	0.0671701	0.000134774	0.00032765	0.130296	0.000196353
23	2	3	2	1	1	1.1088	1.10881	0.549832	0.513927	0.554279	0.554473	5.96682e-06	0.0359048	0.000193737	5.38129e-06	0.0698637	0.000349407
24	0	3	2	1	1	0.956775	0.956667	0.473871	0.426873	0.478245	0.478272	0.000107981	0.0469975	2.67349e-05	0.000112872	0.110097	5.5899e-05
25	0	3	2	1	1	1.20934	1.20842	0.48125	0.522437	0.605967	0.605615	0.000920916	0.0411873	0.000351474	0.000762084	0.0788368	0.000580358
26	0	3	2	1	1	0.854145	0.854065	0.40616	0.388109	0.427018	0.426959	8.01621e-05	0.0180501	5.96552e-05	9.38595e-05	0.0465079	0.000139721
27	1	3	2	1	1	0.987738	0.987616	0.38114	0.397043	0.493948	0.49402	0.000122093	0.0159038	7.19323e-05	0.000123624	0.0400554	0.000145606
28	1	3	2	1	1	0.767783	0.767668	0.378996	0.433423	0.384082	0.383917	0.000114836	0.0544273	0.000165208	0.000149591	0.125575	0.000430322
29	0	3	2	1	1	0.961597	0.961586	0.423564	0.453446	0.480752	0.480688	1.01886e-05	0.0298826	6.43082e-05	1.05957e-05	0.065901	0.000133784
30	1	3	2	1	1	1.08176	1.0816	0.433623	0.450415	0.540893	0.540868	0.000157051	0.0167923	2.46401e-05	0.000145202	0.0372819	4.55565e-05
31	3	3	2	1	1	1.30804	1.30762	0.459811	0.442925	0.653972	0.654373	0.000424431	0.0168861	0.000401087	0.000324583	0.0381241	0.000612933
32	3	3	2	1	1	1.75398	1.74551	0.536973	0.563728	0.876548	0.874139	0.00847009	0.0267556	0.00240899	0.00485249	0.0498267	0.00275584
33	2	3	2	1	1	1.84522	1.84549	0.581614	0.561932	0.918027	0.917898	0.000262857	0.0196818	0.00012938	0.000142432	0.0350253	0.000140953
34	1	3	2	1	1	1.04171	1.04148	0.481258	0.448123	0.520824	0.520777	0.000228395	0.0331354	4.63378e-05	0.000219298	0.0739426	8.89782e-05
35	2	3	2	1	1	1.35446	1.35457	0.477318	0.483115	0.677829	0.677751	0.000111111	0.00579657	7.72609e-05	8.2027e-05	0.0119983	0.000113996
36	3	3	2	1	1	2.17565	2.17458	0.582727	0.660552	1.08414	1.08427	0.00106944	0.0778245	0.000132686	0.000491793	0.117817	0.000122373
37	0	3	2	1	1	1.01071	1.01069	0.387711	0.380893	0.505295	0.505268	2.68657e-05	0.00681782	2.74964e-05	2.65816e-05	0.0178996	5.44194e-05
38	2	3	2	1	1	1.068	1.06787	0.457225	0.441962	0.534115	0.534132	0.000126984	0.0152627	1.68971e-05	0.000118913	0.0345339	3.16346e-05
39	3	3	2	1	1	2.49153	2.49252	0.728403	0.731129	1.24529	1.24449	0.00099187	0.00272581	0.000794007	0.000397939	0.00372822	0.000638016
40	1	3	2	1	1	1.07541	1.07359	0.465568	0.478408	0.538781	0.537496	0.0018224	0.0128394	0.00128507	0.00169748	0.0268378	0.00239084
41	2	3	2	1	1	1.20455	1.2029	0.448165	0.422596	0.60243	0.601468	0.00164855	0.0255685	0.000962637	0.00137048	0.0605033	0.00160048
42	2	3	2	1	1	1.33119	1.331	0.512912	0.45848	0.665544	0.665434	0.000184739	0.0544318	0.000110876	0.000138797	0.118722	0.000166622
43	0	3	2	1	1	0.813834	0.813697	0.396589	0.419007	0.406909	0.406913	0.000137441	0.0224184	4.62428e-06	0.000168909	0.0535037	1.13643e-05
44	3	3	2	1	1	1.79356	1.79338	0.474619	0.449459	0.894303	0.897252	0.000176245	0.0251596	0.00294985	9.82755e-05	0.0559774	0.00328765
45	0	3	2	1	1	1.05664	1.05975	0.427966	0.391473	0.528199	0.528906	0.00310893	0.0364923	0.000706687	0.00293365	0.0932178	0.00133613
46	1	3	2	1	1	0.861274	0.861106	0.379642	0.387619	0.430526	0.430709	0.000168342	0.00797704	0.000182731	0.000195495	0.0205796	0.000424255
47	1	3	2	1	1	1.09873	1.0989	0.463062	0.542783	0.548968	0.549074	0.000164078	0.0797213	0.000105379	0.000149311	0.146875	0.000191921
48	3	3	2	1	1	2.50585	2.50792	0.426073	0.417037	1.24851	1.24787	0.00207268	0.00903569	0.000633797	0.000826451	0.0216664	0.000507901
49	2	3	2	1	1	1.46981	1.4696	0.575607	0.610446	0.734884	0.734647	0.000210762	0.0348393	0.000237687	0.000143415	0.0570718	0.00032354
50	0	3	2	1	1	1.11487	1.11482	0.459722	0.442384	0.557289	0.557308	4.98339e-05	0.0173377	1.87677e-05	4.47014e-05	0.0391916	3.36757e-05
51	1	3	2	1	1	1.08441	1.08421	0.412749	0.436258	0.542367	0.542069	0.000205783	0.0235089	0.000297649	0.000189801	0.0538875	0.000549098
52	3	3	2	1	1	1.65477	1.66359	0.522793	0.516531	0.82845	0.83056	0.00882325	0.00626232	0.00210925	0.00530374	0.0121238	0.00253955
53	0	3	2	1	1	1.02139	1.02122	0.447407	0.470699	0.509734	0.510473	0.000170216	0.0232925	0.000739455	0.000166679	0.0494848	0.00144857
54	0	3	2	1	1	1.15833	1.15813	0.464252	0.510966	0.579443	0.579366	0.000200692	0.0467138	7.75345e-05	0.00017329	0.0914226	0.000133826
55	0	3	2	1	1	0.923428	0.92337	0.400837	0.442114	0.461799	0.461746	5.82277e-05	0.0412769	5.29101e-05	6.306e-05	0.0933625	0.000114587
56	0	3	2	1	1	0.96692	0.9668	0.427397	0.463305	0.483449	0.483273	0.000119771	0.0359077	0.000175379	0.000123884	0.0775034	0.000362899
57	0	3	2	1	1	0.943245	0.94312	0.441953	0.414278	0.471667	0.471664	0.000125348	0.027675	2.70636e-06	0.000132908	0.066803	5.73789e-06
58	0	3	2	1	1	1.05993	1.05987	0.491803	0.552893	0.529974	0.529878	5.70006e-05	0.0610906	9.6076e-05	5.37805e-05	0.110493	0.000181317
59	3	3	2	1	1	1.80622	1.80636	0.577528	0.622034	0.896455	0.903476	0.000143297	0.0445058	0.00702091	7.93292e-05	0.0715488	0.007771
60	2	3	2	1	1	1.26622	1.26634	0.428072	0.464943	0.632482	0.632418	0.000114504	0.0368707	6.41026e-05	9.04214e-05	0.0793016	0.000101361

## Sheet: 6MW_Slow_R
ID number	Severity	Test (0=Overground walk, 1=T25W, 2=TUG, 3=6MW)	Speed (0=slow, 1=normal, 2=fast)	trial	Side(1=Left, 2=Right)	Stride_AVG_mc10	Stride_AVG_xsens	Swing_AVG_mc10	Swing_AVG_xsens	Step_AVG_mc10	Step_AVG_xsens	ABS_ACC_STT_MC10	ABS_ACC_SWT_MC10	ABS_ACC_SPT_MC10	REL_ACC_STT_MC10	REL_ACC_SWT_MC10	REL_ACC_SPT_MC10
1	2	3	0	1	2	1.29691	1.29933	0.517532	0.499187			0.00242015	0.0183448		0.00186261	0.0367493
2	1	3	0	1	2	1.11418	1.11398	0.470406	0.456242			0.0002034	0.0141645		0.000182589	0.0310461
3	0	3	0	1	2	1.29905	1.29867	0.546634	0.509841			0.000382813	0.0367926		0.000294772	0.0721648
4	2	3	0	1	2	1.64865	1.66021	0.466853	0.519271			0.0115607	0.0524174		0.00696341	0.100944
5	2	3	0	1	2	1.33047	1.33057	0.531623	0.50234			9.54215e-05	0.0292835		7.17148e-05	0.0582941
6	1	3	0	1	2	1.11198	1.11197	0.503826	0.458067			9.97733e-06	0.0457594		8.97263e-06	0.0998969
7	1	3	0	1	2	1.2777	1.27805	0.490189	0.496809			0.000351772	0.00662015		0.00027524	0.0133253
8	2	3	0	1	2	1.516	1.51563	0.497692	0.489767			0.000376766	0.00792415		0.000248587	0.0161794
9	2	3	0	1	2	1.34848	1.34902	0.544873	0.533361			0.000532787	0.0115123		0.000394945	0.0215844
10	1	3	0	1	2	1.11526	1.11515	0.350092	0.300741			0.000109354	0.0493509		9.80624e-05	0.164098
11	1	3	0	1	2	1.12146	1.12134	0.43724	0.371973			0.000113799	0.0652666		0.000101485	0.175461
12	3	3	0	1	2	2.18925	2.18901	0.7815	0.771831			0.000232394	0.00966901		0.000106164	0.0125274
13	3	3	0	1	2	1.95694	1.96	0.573847	0.584294			0.00306153	0.0104472		0.00156445	0.0182055
14	1	3	0	1	2	0.978724	0.978605	0.417291	0.411536			0.000119186	0.00575447		0.000121792	0.0139829
15	3	3	0	1	2	1.60416	1.60408	0.537907	0.563465			7.80335e-05	0.0255585		4.86469e-05	0.0453595
16	3	3	0	1	2	2.31158	2.31104	0.696422	0.710963			0.000537313	0.0145407		0.000232498	0.0204522
17	1	3	0	1	2	1.23218	1.2323	0.519294	0.516679			0.000115484	0.00261515		9.37149e-05	0.00506146
18	2	3	0	1	2	2.22499	2.22596	0.691	0.616056			0.00096459	0.0749437		0.000433337	0.121651
19	2	3	0	1	2	1.82044	1.82034	0.639627	0.615028			0.000102273	0.0245989		5.61833e-05	0.0399963
20	3	3	0	1	2	2.09672	2.09651	0.549741	0.5076			0.000214765	0.0421412		0.000102439	0.0830204
21	3	3	0	1	2	2.01723	2.01682	0.595591	0.591646			0.000418891	0.00394563		0.000207699	0.0066689
22	3	3	0	1	2	1.48219	1.48182	0.515793	0.515747			0.000371863	4.61865e-05		0.000250951	8.95526e-05
23	2	3	0	1	2	1.3155	1.31544	0.644179	0.61745			6.1992e-05	0.0267284		4.71265e-05	0.0432883
24	0	3	0	1	2	1.0689	1.0685	0.493907	0.435287			0.000396836	0.05862		0.000371396	0.13467
25	0	3	0	1	2	1.45477	1.45449	0.501168	0.504071			0.000284444	0.00290265		0.000195563	0.00575843
26	0	3	0	1	2	1.00028	1.00018	0.433041	0.420059			9.76331e-05	0.0129823		9.76158e-05	0.0309059
27	1	3	0	1	2	1.03682	1.03673	0.461997	0.410892			9.31434e-05	0.0511046		8.98436e-05	0.124375
28	1	3	0	1	2	1.08334	1.08316	0.485621	0.451061			0.000177419	0.0345595		0.000163798	0.0766182
29	0	3	0	1	2	1.12688	1.12664	0.470869	0.414181			0.000231126	0.0566885		0.000205145	0.136869
30	1	3	0	1	2	1.33178	1.33161	0.508783	0.553253			0.000169355	0.0444699		0.00012718	0.0803789
31	3	3	0	1	2	1.45775	1.45741	0.480241	0.480533			0.000342649	0.000292262		0.000235108	0.000608203
32	3	3	0	1	2	1.87779	1.87635	0.473195	0.370409			0.00143996	0.102785		0.000767424	0.277491
33	2	3	0	1	2	2.06005	2.05909	0.621174	0.671226			0.000954545	0.0500516		0.000463576	0.0745675
34	1	3	0	1	2	1.20099	1.20079	0.531151	0.494245			0.000194985	0.0369059		0.00016238	0.0746714
35	2	3	0	1	2	1.66737	1.66722	0.489526	0.506359			0.000149485	0.0168334		8.96611e-05	0.033244
36	3	3	0	1	2	2.74929	2.75	0.4115	0.433578			0.000706422	0.022078		0.000256881	0.0509204
37	0	3	0	1	2	1.2683	1.26817	0.519754	0.466692			0.000136244	0.0530618		0.000107433	0.113698
38	2	3	0	1	2	1.31731	1.31698	0.496518	0.492885			0.000329365	0.00363241		0.00025009	0.00736969
39	3	3	0	1	2	3.55015	3.55325	0.761575	0.741481			0.0030981	0.0200935		0.000871906	0.0270992
40	1	3	0	1	2	1.33289	1.33255	0.518302	0.535968			0.000340081	0.0176653		0.000255211	0.0329597
41	2	3	0	1	2	1.4303	1.42939	0.531513	0.529177			0.000910006	0.00233555		0.000636639	0.00441356
42	2	3	0	1	2	1.48393	1.4838	0.481988	0.464955			0.000126368	0.0170326		8.51649e-05	0.0366328
43	0	3	0	1	2	1.11066	1.1105	0.480138	0.478947			0.000168317	0.00119079		0.000151569	0.00248626
44	3	3	0	1	2	2.42995	2.42961	0.598828	0.613594			0.000346457	0.0147656		0.000142598	0.0240642
45	0	3	0	1	2	1.30113	1.30094	0.486538	0.349569			0.000180608	0.136969		0.000138829	0.391823
46	1	3	0	1	2	1.07363	1.0735	0.321372	0.38254			0.000128561	0.0611674		0.000119759	0.159898
47	1	3	0	1	2	1.52537	1.52447	0.60571	0.587222			0.000901081	0.0184881		0.00059108	0.0314839
48	3	3	0	1	2	3.30633	3.30586	0.463475	0.582623			0.000465517	0.119148		0.000140816	0.204502
49	2	3	0	1	2	1.7659	1.76519	0.645071	0.590549			0.000707729	0.0545216		0.000400936	0.0923235
50	0	3	0	1	2	1.26476	1.26458	0.404692	0.448061			0.000175573	0.0433688		0.000138839	0.0967923
51	1	3	0	1	2	1.22919	1.22904	0.43715	0.469451			0.000150735	0.0323004		0.000122644	0.0688046
52	3	3	0	1	2	2.02579	2.02538	0.504096	0.530573			0.000403846	0.0264777		0.000199392	0.049904
53	0	3	0	1	2	1.20593	1.20578	0.505675	0.492734			0.000151625	0.012941		0.000125749	0.0262637
54	0	3	0	1	2	1.4202	1.41983	0.544255	0.573729			0.000371067	0.0294735		0.000261346	0.0513718
55	0	3	0	1	2	1.1044	1.10422	0.458144	0.451382			0.000173604	0.00676268		0.000157218	0.0149822
56	0	3	0	1	2	1.17408	1.17389	0.474399	0.471818			0.000182456	0.00258042		0.000155428	0.0054691
57	0	3	0	1	2	1.13744	1.13736	0.473358	0.476486			8.81356e-05	0.00312838		7.74917e-05	0.00656551
58	0	3	0	1	2	1.26895	1.2684	0.537255	0.509506			0.000549618	0.027749		0.000433317	0.0544627
59	3	3	0	1	2	2.35203	2.37008	0.643527	0.666154			0.0180468	0.0226271		0.00761441	0.0339668
60	2	3	0	1	2	1.57795	1.57824	0.623257	0.527961			0.000297561	0.0952955		0.000188539	0.180497

[truncated: 2 more sheets: 6MW_Comf_R, 6MW_Fast_R]
